# Supplementary material for: New Genetically Engineered Derivatives of Antibacterial Darobactins Underpin Their Potential for Antibiotic Development
Source: J Med Chem. 2023 Nov 21;66(23):16330–41. doi: 10.1021/acs.jmedchem.3c01660 (PMC10726357; doi:10.1021/acs.jmedchem.3c01660)
Supplement: Supplementary file 2 — jm3c01660_si_002.csv [file jm3c01660_si_002.csv]

Compound_ID	SMILES	dissociation constants (Kd)
D58	N[C@@H]1C(N[C@@H](CCC(O)=O)C(N[C@H](C(N[C@@H]([C@@H](C)O)C(N[C@H](C(N[C@@H](CCCNC(N)=N)C(N[C@@H](CC2=CNC3=C2C=CC=C3)C(O)=O)=O)=O)[C@H](C4=CC5=C(C6=CN5)C=C4)CCCN)=O)=O)[C@@H]6OC7=CC=CC8=C7NC=C8C1)=O)=O	5.1 ± 3.7
D59	N[C@@H]1C(N[C@@H](CCCCN)C(N[C@H](C(N[C@@H]([C@@H](C)O)C(N[C@H](C(N[C@H](C(N[C@@H](CC2=CNC3=C2C=CC=C3)C(O)=O)=O)CCCNC(N)=N)=O)[C@H](C4=CC5=C(C6=CN5)C=C4)CCCN)=O)=O)[C@@H]6OC7=CC=CC8=C7NC=C8C1)=O)=O
D60	N[C@@H]1C(N[C@@H](CC(O)=O)C(N[C@H](C(N[C@@H]([C@@H](C)O)C(N[C@H](C(N[C@H](C(N[C@@H](CC2=CNC3=C2C=CC=C3)C(O)=O)=O)CCCNC(N)=N)=O)[C@H](C4=CC5=C(C6=CN5)C=C4)CCCN)=O)=O)[C@@H]6OC7=CC=CC8=C7NC=C8C1)=O)=O	22.6 ± 2.3
D61	N[C@@H]1C(N[C@@H](CCC(N)=O)C(N[C@H](C(N[C@@H]([C@@H](C)O)C(N[C@H](C(N[C@H](C(N[C@@H](CC2=CNC3=C2C=CC=C3)C(O)=O)=O)CCCNC(N)=N)=O)[C@H](C4=CC5=C(C6=CN5)C=C4)CCCN)=O)=O)[C@@H]6OC7=CC=CC8=C7NC=C8C1)=O)=O	3.6 ± 0.6
D62	N[C@@H]1C(N[C@@H](CCCNC(N)=N)C(N[C@H](C(N[C@@H]([C@@H](C)O)C(N[C@H](C(N[C@H](C(N[C@@H](CC2=CNC3=C2C=CC=C3)C(O)=O)=O)CCCNC(N)=N)=O)[C@H](C4=CC5=C(C6=CN5)C=C4)CCCN)=O)=O)[C@@H]6OC7=CC=CC8=C7NC=C8C1)=O)=O
D63	N[C@@H]1C(N[C@@H](C(C)C)C(N[C@H](C(N[C@@H]([C@@H](C)O)C(N[C@H](C(N[C@H](C(N[C@@H](CC2=CNC3=C2C=CC=C3)C(O)=O)=O)CCCNC(N)=N)=O)[C@H](C4=CC5=C(C6=CN5)C=C4)CCCN)=O)=O)[C@@H]6OC7=CC=CC8=C7NC=C8C1)=O)=O
D64	N[C@@H]1C(N[C@@H](CO)C(N[C@H](C(N[C@@H]([C@@H](C)O)C(N[C@H](C(N[C@H](C(N[C@@H](CC2=CNC3=C2C=CC=C3)C(O)=O)=O)CCCNC(N)=N)=O)[C@H](C4=CC5=C(C6=CN5)C=C4)CCCN)=O)=O)[C@@H]6OC7=CC=CC8=C7NC=C8C1)=O)=O	5.1 ± 0.7
D65	N[C@@H]1C(N[C@@H](CO)C(N[C@H](C(N[C@@H]([C@@H](C)O)C(N[C@H](C(N[C@H](C(N[C@@H](CC2=CNC3=C2C=CC=C3)C(O)=O)=O)CCCCN)=O)[C@H](C4=CC5=C(C6=CN5)C=C4)CCCN)=O)=O)[C@@H]6OC7=CC=CC8=C7NC=C8C1)=O)=O
D66	N[C@@H]1C(N[C@@H](CC(N)=O)C(N[C@H](C(N[C@@H]([C@@H](C)O)C(N[C@H](C(N[C@H](C(N[C@@H](CC2=CNC3=C2C=CC=C3)C(O)=O)=O)CS)=O)[C@H](C4=CC5=C(C6=CN5)C=C4)CCCN)=O)=O)[C@@H]6OC7=CC=CC8=C7NC=C8C1)=O)=O
D67	N[C@@H]1C(N[C@@H](CC2=CC=C(O)C=C2)C(N[C@H](C(N[C@@H]([C@@H](C)O)C(N[C@H](C(N[C@H](C(N[C@@H](CC3=CNC4=C3C=CC=C4)C(O)=O)=O)CCCNC(N)=N)=O)[C@H](C5=CC6=C(C7=CN6)C=C5)CCCN)=O)=O)[C@@H]7OC8=CC=CC9=C8NC=C9C1)=O)=O
D68	N[C@@H]1C(N[C@@H](CC(C)C)C(N[C@H](C(N[C@@H]([C@@H](C)O)C(N[C@H](C(N[C@H](C(N[C@@H](CC2=CNC3=C2C=CC=C3)C(O)=O)=O)CCCNC(N)=N)=O)[C@H](C4=CC5=C(C6=CN5)C=C4)CCCN)=O)=O)[C@@H]6OC7=CC=CC8=C7NC=C8C1)=O)=O
D69	N[C@@H]1C(N[C@@H](CCC(N)=O)C(N[C@H](C(NC(CO)C(N[C@H](C(N[C@H](C(N[C@@H](CC2=CNC3=C2C=CC=C3)C(O)=O)=O)CCCNC(N)=N)=O)[C@H](C4=CC5=C(C6=CN5)C=C4)CCCN)=O)=O)[C@@H]6OC7=CC=CC8=C7NC=C8C1)=O)=O	1.4 ± 0.4
D70	N[C@@H]1C(N[C@@H](CO)C(N[C@H](C(N[C@@H](CO)C(N[C@H](C(N[C@H](C(N[C@@H](CC2=CNC3=C2C=CC=C3)C(O)=O)=O)CCCNC(N)=N)=O)[C@H](C4=CC5=C(C6=CN5)C=C4)CCCN)=O)=O)[C@@H]6OC7=CC=CC8=C7NC=C8C1)=O)=O
D71	N[C@@H]1C(N[C@@H](CCC(O)=O)C(N[C@H](C(N[C@@H](CO)C(N[C@H](C(N[C@H](C(N[C@@H](CC2=CNC3=C2C=CC=C3)C(O)=O)=O)CCCNC(N)=N)=O)[C@H](C4=CC5=C(C6=CN5)C=C4)CCCN)=O)=O)[C@@H]6OC7=CC=CC8=C7NC=C8C1)=O)=O
D72	N[C@@H]1C(N[C@@H](CCCCN)C(N[C@H](C(NC(CO)C(N[C@H](C(N[C@H](C(N[C@@H](CC2=CNC3=C2C=CC=C3)C(O)=O)=O)CCCNC(N)=N)=O)[C@H](C4=CC5=C(C6=CN5)C=C4)CCCN)=O)=O)[C@@H]6OC7=CC=CC8=C7NC=C8C1)=O)=O
D73	N[C@@H]1C(N[C@@H](CC(O)=O)C(N[C@H](C(N[C@@H](CO)C(N[C@H](C(N[C@H](C(N[C@@H](CC2=CNC3=C2C=CC=C3)C(O)=O)=O)CCCNC(N)=N)=O)[C@H](C4=CC5=C(C6=CN5)C=C4)CCCN)=O)=O)[C@@H]6OC7=CC=CC8=C7NC=C8C1)=O)=O
D74	N[C@@H]1C(N[C@@H](CC(N)=O)C(N[C@H](C(NC([C@@H](C)O)C(N[C@H](C(N[C@H](C(N[C@@H](CC2=CNC3=C2C=CC=C3)C(O)=O)=O)CCC(N)=O)=O)[C@H](C4=CC5=C(C6=CN5)C=C4)CCCN)=O)=O)[C@@H]6OC7=CC=CC8=C7NC=C8C1)=O)=O	2.2 ± 0.6
D22	N[C@@H]1C(N[C@@H](CC(N)=O)C(N[C@H](C(N[C@@H]([C@@H](C)O)C(N[C@H](C(N[C@H](C(N[C@@H](CC2=CNC3=C2C=CC=C3)C(O)=O)=O)CCCNC(N)=N)=O)[C@H](C4=CC5=C(C6=CN5)C=C4)CCCN)=O)=O)[C@@H]6OC7=CC=CC8=C7NC=C8C1)=O)=O	4.1 ± 1.9
DD	N[C@@H]1C(N[C@@H](CC(N)=O)C(N[C@H](C(N[C@@H](CO)C(N[C@H](C(N[C@H](C(N[C@@H](CC2=CC=CC=C2)C(O)=O)=O)CO)=O)[C@H](C3=CC4=C(C5=CN4)C=C3)CCNC(N)=N)=O)=O)[C@@H]5OC6=CC=CC7=C6NC=C7C1)=O)=O	7.8 ± 0.6
D39	N[C@@H]1C(N[C@@H](CC(N)=O)C(N[C@H](C(N[C@@H]([C@@H](C)O)C(N[C@H](C(N[C@H](C(N[C@@H](CC2=CNC3=C2C=CC=C3)C(O)=O)=O)CCCNC(N)=N)=O)[C@H](C4=CC5=C(C6=CN5)C=C4)CCNC(N)=N)=O)=O)[C@@H]6OC7=CC=CC8=C7NC=C8C1)=O)=O	10.9 ± 3.5
