# Supplementary material for: New Genetically Engineered Derivatives of Antibacterial Darobactins Underpin Their Potential for Antibiotic Development
Source: J Med Chem. 2023 Nov 21;66(23):16330–41. doi: 10.1021/acs.jmedchem.3c01660 (PMC10726357; doi:10.1021/acs.jmedchem.3c01660)
Supplement: Supplementary file 8 — jm3c01660_si_008.pdb [file jm3c01660_si_008.pdb]

HEADER    STRUCTURAL PROTEIN                      08-JUL-22   8ADG              
TITLE     CRYO-EM STRUCTURE OF DAROBACTIN 22 BOUND BAM COMPLEX                  
COMPND    MOL_ID: 1;                                                            
COMPND   2 MOLECULE: OUTER MEMBRANE PROTEIN ASSEMBLY FACTOR BAMA;               
COMPND   3 CHAIN: A;                                                            
COMPND   4 SYNONYM: OMP85;                                                      
COMPND   5 ENGINEERED: YES;                                                     
COMPND   6 MOL_ID: 2;                                                           
COMPND   7 MOLECULE: OUTER MEMBRANE PROTEIN ASSEMBLY FACTOR BAMB;               
COMPND   8 CHAIN: B;                                                            
COMPND   9 ENGINEERED: YES;                                                     
COMPND  10 MOL_ID: 3;                                                           
COMPND  11 MOLECULE: OUTER MEMBRANE PROTEIN ASSEMBLY FACTOR BAMC;               
COMPND  12 CHAIN: C;                                                            
COMPND  13 ENGINEERED: YES;                                                     
COMPND  14 MOL_ID: 4;                                                           
COMPND  15 MOLECULE: OUTER MEMBRANE PROTEIN ASSEMBLY FACTOR BAMD;               
COMPND  16 CHAIN: D;                                                            
COMPND  17 ENGINEERED: YES;                                                     
COMPND  18 MOL_ID: 5;                                                           
COMPND  19 MOLECULE: OUTER MEMBRANE PROTEIN ASSEMBLY FACTOR BAME;               
COMPND  20 CHAIN: E;                                                            
COMPND  21 ENGINEERED: YES;                                                     
COMPND  22 MOL_ID: 6;                                                           
COMPND  23 MOLECULE: DAROBACTIN 22;                                             
COMPND  24 CHAIN: F;                                                            
COMPND  25 ENGINEERED: YES                                                      
SOURCE    MOL_ID: 1;                                                            
SOURCE   2 ORGANISM_SCIENTIFIC: ESCHERICHIA COLI;                               
SOURCE   3 ORGANISM_TAXID: 562;                                                 
SOURCE   4 STRAIN: K12;                                                         
SOURCE   5 GENE: BAMA, YAET, YZZN, YZZY, B0177, JW0172;                         
SOURCE   6 EXPRESSION_SYSTEM: ESCHERICHIA COLI;                                 
SOURCE   7 EXPRESSION_SYSTEM_TAXID: 562;                                        
SOURCE   8 MOL_ID: 2;                                                           
SOURCE   9 ORGANISM_SCIENTIFIC: ESCHERICHIA COLI;                               
SOURCE  10 ORGANISM_TAXID: 562;                                                 
SOURCE  11 STRAIN: K12;                                                         
SOURCE  12 GENE: BAMB, YFGL, B2512, JW2496;                                     
SOURCE  13 EXPRESSION_SYSTEM: ESCHERICHIA COLI;                                 
SOURCE  14 EXPRESSION_SYSTEM_TAXID: 562;                                        
SOURCE  15 MOL_ID: 3;                                                           
SOURCE  16 ORGANISM_SCIENTIFIC: ESCHERICHIA COLI;                               
SOURCE  17 ORGANISM_TAXID: 562;                                                 
SOURCE  18 STRAIN: K12;                                                         
SOURCE  19 GENE: BAMC, DAPX, NLPB, B2477, JW2462;                               
SOURCE  20 EXPRESSION_SYSTEM: ESCHERICHIA COLI;                                 
SOURCE  21 EXPRESSION_SYSTEM_TAXID: 562;                                        
SOURCE  22 MOL_ID: 4;                                                           
SOURCE  23 ORGANISM_SCIENTIFIC: ESCHERICHIA COLI K-12;                          
SOURCE  24 ORGANISM_TAXID: 83333;                                               
SOURCE  25 STRAIN: K12;                                                         
SOURCE  26 GENE: BAMD, YFIO, B2595, JW2577;                                     
SOURCE  27 EXPRESSION_SYSTEM: ESCHERICHIA COLI;                                 
SOURCE  28 EXPRESSION_SYSTEM_TAXID: 562;                                        
SOURCE  29 MOL_ID: 5;                                                           
SOURCE  30 ORGANISM_SCIENTIFIC: ESCHERICHIA COLI;                               
SOURCE  31 ORGANISM_TAXID: 562;                                                 
SOURCE  32 STRAIN: K12;                                                         
SOURCE  33 GENE: BAME, SMPA, B2617, JW2598;                                     
SOURCE  34 EXPRESSION_SYSTEM: ESCHERICHIA COLI;                                 
SOURCE  35 EXPRESSION_SYSTEM_TAXID: 562;                                        
SOURCE  36 MOL_ID: 6;                                                           
SOURCE  37 SYNTHETIC: YES;                                                      
SOURCE  38 ORGANISM_SCIENTIFIC: SYNTHETIC CONSTRUCT;                            
SOURCE  39 ORGANISM_TAXID: 32630                                                
KEYWDS    BAM COMPLEX; DAROBACTIN 9, STRUCTURAL PROTEIN                         
EXPDTA    ELECTRON MICROSCOPY                                                   
AUTHOR    B.YUAN,T.C.MARLOVITS                                                  
REVDAT   1   11-JAN-23 8ADG    0                                                
JRNL        AUTH   C.E.SEYFERT,C.PORTEN,B.YUAN,S.DECKARM,F.PANTER,C.D.BADER,    
JRNL        AUTH 2 J.COETZEE,F.DESCHNER,K.H.M.E.TEHRANI,P.G.HIGGINS,H.SEIFERT,  
JRNL        AUTH 3 T.C.MARLOVITS,J.HERRMANN,R.MULLER                            
JRNL        TITL   DAROBACTINS EXHIBITING SUPERIOR ANTIBIOTIC ACTIVITY BY       
JRNL        TITL 2 CRYO-EM STRUCTURE GUIDED BIOSYNTHETIC ENGINEERING.           
JRNL        REF    ANGEW.CHEM.INT.ED.ENGL.       V.  62 14094 2023              
JRNL        REFN                   ESSN 1521-3773                               
JRNL        PMID   36308277                                                     
JRNL        DOI    10.1002/ANIE.202214094                                       
REMARK   2                                                                      
REMARK   2 RESOLUTION.    3.00 ANGSTROMS.                                       
REMARK   3                                                                      
REMARK   3 REFINEMENT.                                                          
REMARK   3   SOFTWARE PACKAGES      : NULL                                      
REMARK   3   RECONSTRUCTION SCHEMA  : NULL                                      
REMARK   3                                                                      
REMARK   3 EM MAP-MODEL FITTING AND REFINEMENT                                  
REMARK   3   PDB ENTRY                    : NULL                                
REMARK   3   REFINEMENT SPACE             : NULL                                
REMARK   3   REFINEMENT PROTOCOL          : NULL                                
REMARK   3   REFINEMENT TARGET            : NULL                                
REMARK   3   OVERALL ANISOTROPIC B VALUE  : NULL                                
REMARK   3                                                                      
REMARK   3 FITTING PROCEDURE : NULL                                             
REMARK   3                                                                      
REMARK   3 EM IMAGE RECONSTRUCTION STATISTICS                                   
REMARK   3   NOMINAL PIXEL SIZE (ANGSTROMS)    : NULL                           
REMARK   3   ACTUAL PIXEL SIZE  (ANGSTROMS)    : NULL                           
REMARK   3   EFFECTIVE RESOLUTION (ANGSTROMS)  : 3.000                          
REMARK   3   NUMBER OF PARTICLES               : 499389                         
REMARK   3   CTF CORRECTION METHOD             : PHASE FLIPPING AND AMPLITUDE   
REMARK   3                                       CORRECTION                     
REMARK   3                                                                      
REMARK   3 EM RECONSTRUCTION MAGNIFICATION CALIBRATION: NULL                    
REMARK   3                                                                      
REMARK   3 OTHER DETAILS: NULL                                                  
REMARK   4                                                                      
REMARK   4 8ADG COMPLIES WITH FORMAT V. 3.30, 13-JUL-11                         
REMARK 100                                                                      
REMARK 100 THIS ENTRY HAS BEEN PROCESSED BY PDBE ON 09-AUG-22.                  
REMARK 100 THE DEPOSITION ID IS D_1292124218.                                   
REMARK 245                                                                      
REMARK 245 EXPERIMENTAL DETAILS                                                 
REMARK 245   RECONSTRUCTION METHOD          : SINGLE PARTICLE                   
REMARK 245   SPECIMEN TYPE                  : NULL                              
REMARK 245                                                                      
REMARK 245 ELECTRON MICROSCOPE SAMPLE                                           
REMARK 245   SAMPLE TYPE                    : PARTICLE                          
REMARK 245   PARTICLE TYPE                  : POINT                             
REMARK 245   NAME OF SAMPLE                 : E.COLI BAM COMPLEX                
REMARK 245   SAMPLE CONCENTRATION (MG ML-1) : 5.00                              
REMARK 245   SAMPLE SUPPORT DETAILS         : NULL                              
REMARK 245   SAMPLE VITRIFICATION DETAILS   : NULL                              
REMARK 245   SAMPLE BUFFER                  : NULL                              
REMARK 245   PH                             : 7.50                              
REMARK 245   SAMPLE DETAILS                 : NULL                              
REMARK 245                                                                      
REMARK 245 DATA ACQUISITION                                                     
REMARK 245   DATE OF EXPERIMENT                : NULL                           
REMARK 245   NUMBER OF MICROGRAPHS-IMAGES      : NULL                           
REMARK 245   TEMPERATURE (KELVIN)              : NULL                           
REMARK 245   MICROSCOPE MODEL                  : FEI TITAN KRIOS                
REMARK 245   DETECTOR TYPE                     : GATAN K3 (6K X 4K)             
REMARK 245   MINIMUM DEFOCUS (NM)              : 800.00                         
REMARK 245   MAXIMUM DEFOCUS (NM)              : 3000.00                        
REMARK 245   MINIMUM TILT ANGLE (DEGREES)      : NULL                           
REMARK 245   MAXIMUM TILT ANGLE (DEGREES)      : NULL                           
REMARK 245   NOMINAL CS                        : 2.70                           
REMARK 245   IMAGING MODE                      : BRIGHT FIELD                   
REMARK 245   ELECTRON DOSE (ELECTRONS NM**-2)  : 6000.00                        
REMARK 245   ILLUMINATION MODE                 : SPOT SCAN                      
REMARK 245   NOMINAL MAGNIFICATION             : NULL                           
REMARK 245   CALIBRATED MAGNIFICATION          : NULL                           
REMARK 245   SOURCE                            : FIELD EMISSION GUN             
REMARK 245   ACCELERATION VOLTAGE (KV)         : 300                            
REMARK 245   IMAGING DETAILS                   : NULL                           
REMARK 247                                                                      
REMARK 247 ELECTRON MICROSCOPY                                                  
REMARK 247  THE COORDINATES IN THIS ENTRY WERE GENERATED FROM ELECTRON          
REMARK 247  MICROSCOPY DATA. PROTEIN DATA BANK CONVENTIONS REQUIRE              
REMARK 247  THAT CRYST1 AND SCALE RECORDS BE INCLUDED, BUT THE VALUES           
REMARK 247  ON THESE RECORDS ARE MEANINGLESS EXCEPT FOR THE CALCULATION         
REMARK 247  OF THE STRUCTURE FACTORS.                                           
REMARK 300                                                                      
REMARK 300 BIOMOLECULE: 1                                                       
REMARK 300 SEE REMARK 350 FOR THE AUTHOR PROVIDED AND/OR PROGRAM                
REMARK 300 GENERATED ASSEMBLY INFORMATION FOR THE STRUCTURE IN                  
REMARK 300 THIS ENTRY. THE REMARK MAY ALSO PROVIDE INFORMATION ON               
REMARK 300 BURIED SURFACE AREA.                                                 
REMARK 350                                                                      
REMARK 350 COORDINATES FOR A COMPLETE MULTIMER REPRESENTING THE KNOWN           
REMARK 350 BIOLOGICALLY SIGNIFICANT OLIGOMERIZATION STATE OF THE                
REMARK 350 MOLECULE CAN BE GENERATED BY APPLYING BIOMT TRANSFORMATIONS          
REMARK 350 GIVEN BELOW.  BOTH NON-CRYSTALLOGRAPHIC AND                          
REMARK 350 CRYSTALLOGRAPHIC OPERATIONS ARE GIVEN.                               
REMARK 350                                                                      
REMARK 350 BIOMOLECULE: 1                                                       
REMARK 350 SOFTWARE DETERMINED QUATERNARY STRUCTURE: HEXAMERIC                  
REMARK 350 SOFTWARE USED: PISA                                                  
REMARK 350 TOTAL BURIED SURFACE AREA: 12940 ANGSTROM**2                         
REMARK 350 SURFACE AREA OF THE COMPLEX: 69770 ANGSTROM**2                       
REMARK 350 CHANGE IN SOLVENT FREE ENERGY: -57.0 KCAL/MOL                        
REMARK 350 APPLY THE FOLLOWING TO CHAINS: A, B, C, D, E, F                      
REMARK 350   BIOMT1   1  1.000000  0.000000  0.000000        0.00000            
REMARK 350   BIOMT2   1  0.000000  1.000000  0.000000        0.00000            
REMARK 350   BIOMT3   1  0.000000  0.000000  1.000000        0.00000            
REMARK 400                                                                      
REMARK 400 COMPOUND                                                             
REMARK 400                                                                      
REMARK 400 THE DAROBACTIN 22 IS PEPTIDE-LIKE, A MEMBER OF ANTIBIOTIC CLASS.     
REMARK 400                                                                      
REMARK 400  GROUP: 1                                                            
REMARK 400   NAME: DAROBACTIN 22                                                
REMARK 400   CHAIN: F                                                           
REMARK 400   COMPONENT_1: PEPTIDE LIKE POLYMER                                  
REMARK 400   DESCRIPTION: NULL                                                  
REMARK 465                                                                      
REMARK 465 MISSING RESIDUES                                                     
REMARK 465 THE FOLLOWING RESIDUES WERE NOT LOCATED IN THE                       
REMARK 465 EXPERIMENT. (M=MODEL NUMBER; RES=RESIDUE NAME; C=CHAIN               
REMARK 465 IDENTIFIER; SSSEQ=SEQUENCE NUMBER; I=INSERTION CODE.)                
REMARK 465                                                                      
REMARK 465   M RES C SSSEQI                                                     
REMARK 465     MET A    -2                                                      
REMARK 465     GLY A    -1                                                      
REMARK 465     SER A     0                                                      
REMARK 465     MET A     1                                                      
REMARK 465     ALA A     2                                                      
REMARK 465     MET A     3                                                      
REMARK 465     LYS A     4                                                      
REMARK 465     LYS A     5                                                      
REMARK 465     LEU A     6                                                      
REMARK 465     LEU A     7                                                      
REMARK 465     ILE A     8                                                      
REMARK 465     ALA A     9                                                      
REMARK 465     SER A    10                                                      
REMARK 465     LEU A    11                                                      
REMARK 465     LEU A    12                                                      
REMARK 465     PHE A    13                                                      
REMARK 465     SER A    14                                                      
REMARK 465     SER A    15                                                      
REMARK 465     ALA A    16                                                      
REMARK 465     THR A    17                                                      
REMARK 465     VAL A    18                                                      
REMARK 465     TYR A    19                                                      
REMARK 465     GLY A    20                                                      
REMARK 465     ALA A    21                                                      
REMARK 465     GLU A    22                                                      
REMARK 465     GLY A    23                                                      
REMARK 465     MET B    -2                                                      
REMARK 465     GLY B    -1                                                      
REMARK 465     SER B     0                                                      
REMARK 465     MET B     1                                                      
REMARK 465     GLN B     2                                                      
REMARK 465     LEU B     3                                                      
REMARK 465     ARG B     4                                                      
REMARK 465     LYS B     5                                                      
REMARK 465     LEU B     6                                                      
REMARK 465     LEU B     7                                                      
REMARK 465     LEU B     8                                                      
REMARK 465     PRO B     9                                                      
REMARK 465     GLY B    10                                                      
REMARK 465     LEU B    11                                                      
REMARK 465     LEU B    12                                                      
REMARK 465     SER B    13                                                      
REMARK 465     VAL B    14                                                      
REMARK 465     THR B    15                                                      
REMARK 465     LEU B    16                                                      
REMARK 465     LEU B    17                                                      
REMARK 465     SER B    18                                                      
REMARK 465     GLY B    19                                                      
REMARK 465     CYS B    20                                                      
REMARK 465     SER B    21                                                      
REMARK 465     LEU B    22                                                      
REMARK 465     PHE B    23                                                      
REMARK 465     ALA B   235                                                      
REMARK 465     THR B   236                                                      
REMARK 465     GLY B   237                                                      
REMARK 465     SER B   238                                                      
REMARK 465     THR B   239                                                      
REMARK 465     GLU B   240                                                      
REMARK 465     ILE B   241                                                      
REMARK 465     ASP B   242                                                      
REMARK 465     LYS B   393                                                      
REMARK 465     LEU B   394                                                      
REMARK 465     TRP B   395                                                      
REMARK 465     SER B   396                                                      
REMARK 465     HIS B   397                                                      
REMARK 465     PRO B   398                                                      
REMARK 465     GLN B   399                                                      
REMARK 465     PHE B   400                                                      
REMARK 465     GLU B   401                                                      
REMARK 465     LYS B   402                                                      
REMARK 465     MET C    -2                                                      
REMARK 465     GLY C    -1                                                      
REMARK 465     SER C     0                                                      
REMARK 465     MET C     1                                                      
REMARK 465     ALA C     2                                                      
REMARK 465     TYR C     3                                                      
REMARK 465     SER C     4                                                      
REMARK 465     VAL C     5                                                      
REMARK 465     GLN C     6                                                      
REMARK 465     LYS C     7                                                      
REMARK 465     SER C     8                                                      
REMARK 465     ARG C     9                                                      
REMARK 465     LEU C    10                                                      
REMARK 465     ALA C    11                                                      
REMARK 465     LYS C    12                                                      
REMARK 465     VAL C    13                                                      
REMARK 465     ALA C    14                                                      
REMARK 465     GLY C    15                                                      
REMARK 465     VAL C    16                                                      
REMARK 465     SER C    17                                                      
REMARK 465     LEU C    18                                                      
REMARK 465     VAL C    19                                                      
REMARK 465     LEU C    20                                                      
REMARK 465     LEU C    21                                                      
REMARK 465     LEU C    22                                                      
REMARK 465     ALA C    23                                                      
REMARK 465     ALA C    24                                                      
REMARK 465     CYS C    25                                                      
REMARK 465     SER C    26                                                      
REMARK 465     SER C    27                                                      
REMARK 465     ASP C    28                                                      
REMARK 465     SER C    29                                                      
REMARK 465     PRO C    88                                                      
REMARK 465     LEU C    89                                                      
REMARK 465     ALA C    90                                                      
REMARK 465     LEU C    91                                                      
REMARK 465     VAL C    92                                                      
REMARK 465     SER C    93                                                      
REMARK 465     GLY C    94                                                      
REMARK 465     ALA C    95                                                      
REMARK 465     ARG C    96                                                      
REMARK 465     THR C    97                                                      
REMARK 465     GLN C    98                                                      
REMARK 465     PHE C    99                                                      
REMARK 465     THR C   100                                                      
REMARK 465     GLY C   101                                                      
REMARK 465     ASP C   102                                                      
REMARK 465     THR C   103                                                      
REMARK 465     ALA C   104                                                      
REMARK 465     SER C   105                                                      
REMARK 465     LEU C   106                                                      
REMARK 465     LEU C   107                                                      
REMARK 465     VAL C   108                                                      
REMARK 465     GLU C   109                                                      
REMARK 465     ASN C   110                                                      
REMARK 465     GLY C   111                                                      
REMARK 465     ARG C   112                                                      
REMARK 465     GLY C   113                                                      
REMARK 465     ASN C   114                                                      
REMARK 465     THR C   115                                                      
REMARK 465     LEU C   116                                                      
REMARK 465     TRP C   117                                                      
REMARK 465     PRO C   118                                                      
REMARK 465     GLN C   119                                                      
REMARK 465     VAL C   120                                                      
REMARK 465     VAL C   121                                                      
REMARK 465     SER C   122                                                      
REMARK 465     VAL C   123                                                      
REMARK 465     LEU C   124                                                      
REMARK 465     GLN C   125                                                      
REMARK 465     ALA C   126                                                      
REMARK 465     LYS C   127                                                      
REMARK 465     ASN C   128                                                      
REMARK 465     TYR C   129                                                      
REMARK 465     THR C   130                                                      
REMARK 465     ILE C   131                                                      
REMARK 465     THR C   132                                                      
REMARK 465     GLN C   133                                                      
REMARK 465     ARG C   134                                                      
REMARK 465     ASP C   135                                                      
REMARK 465     ASP C   136                                                      
REMARK 465     ALA C   137                                                      
REMARK 465     GLY C   138                                                      
REMARK 465     GLN C   139                                                      
REMARK 465     THR C   140                                                      
REMARK 465     LEU C   141                                                      
REMARK 465     THR C   142                                                      
REMARK 465     THR C   143                                                      
REMARK 465     ASP C   144                                                      
REMARK 465     TRP C   145                                                      
REMARK 465     VAL C   146                                                      
REMARK 465     GLN C   147                                                      
REMARK 465     TRP C   148                                                      
REMARK 465     ASN C   149                                                      
REMARK 465     ARG C   150                                                      
REMARK 465     LEU C   151                                                      
REMARK 465     ASP C   152                                                      
REMARK 465     GLU C   153                                                      
REMARK 465     ASP C   154                                                      
REMARK 465     GLU C   155                                                      
REMARK 465     GLN C   156                                                      
REMARK 465     TYR C   157                                                      
REMARK 465     ARG C   158                                                      
REMARK 465     GLY C   159                                                      
REMARK 465     ARG C   160                                                      
REMARK 465     TYR C   161                                                      
REMARK 465     GLN C   162                                                      
REMARK 465     ILE C   163                                                      
REMARK 465     SER C   164                                                      
REMARK 465     VAL C   165                                                      
REMARK 465     LYS C   166                                                      
REMARK 465     PRO C   167                                                      
REMARK 465     GLN C   168                                                      
REMARK 465     GLY C   169                                                      
REMARK 465     TYR C   170                                                      
REMARK 465     GLN C   171                                                      
REMARK 465     GLN C   172                                                      
REMARK 465     ALA C   173                                                      
REMARK 465     VAL C   174                                                      
REMARK 465     THR C   175                                                      
REMARK 465     VAL C   176                                                      
REMARK 465     LYS C   177                                                      
REMARK 465     LEU C   178                                                      
REMARK 465     LEU C   179                                                      
REMARK 465     ASN C   180                                                      
REMARK 465     LEU C   181                                                      
REMARK 465     GLU C   182                                                      
REMARK 465     GLN C   183                                                      
REMARK 465     ALA C   184                                                      
REMARK 465     GLY C   185                                                      
REMARK 465     LYS C   186                                                      
REMARK 465     PRO C   187                                                      
REMARK 465     VAL C   188                                                      
REMARK 465     ALA C   189                                                      
REMARK 465     ASP C   190                                                      
REMARK 465     ALA C   191                                                      
REMARK 465     ALA C   192                                                      
REMARK 465     SER C   193                                                      
REMARK 465     MET C   194                                                      
REMARK 465     GLN C   195                                                      
REMARK 465     ARG C   196                                                      
REMARK 465     TYR C   197                                                      
REMARK 465     SER C   198                                                      
REMARK 465     THR C   199                                                      
REMARK 465     GLU C   200                                                      
REMARK 465     MET C   201                                                      
REMARK 465     MET C   202                                                      
REMARK 465     ASN C   203                                                      
REMARK 465     VAL C   204                                                      
REMARK 465     ILE C   205                                                      
REMARK 465     SER C   206                                                      
REMARK 465     ALA C   207                                                      
REMARK 465     GLY C   208                                                      
REMARK 465     LEU C   209                                                      
REMARK 465     ASP C   210                                                      
REMARK 465     LYS C   211                                                      
REMARK 465     SER C   212                                                      
REMARK 465     ALA C   213                                                      
REMARK 465     THR C   214                                                      
REMARK 465     ASP C   215                                                      
REMARK 465     ALA C   216                                                      
REMARK 465     ALA C   217                                                      
REMARK 465     ASN C   218                                                      
REMARK 465     ALA C   219                                                      
REMARK 465     ALA C   220                                                      
REMARK 465     GLN C   221                                                      
REMARK 465     ASN C   222                                                      
REMARK 465     ARG C   223                                                      
REMARK 465     ALA C   224                                                      
REMARK 465     SER C   225                                                      
REMARK 465     THR C   226                                                      
REMARK 465     THR C   227                                                      
REMARK 465     MET C   228                                                      
REMARK 465     ASP C   229                                                      
REMARK 465     VAL C   230                                                      
REMARK 465     GLN C   231                                                      
REMARK 465     SER C   232                                                      
REMARK 465     ALA C   233                                                      
REMARK 465     ALA C   234                                                      
REMARK 465     ASP C   235                                                      
REMARK 465     ASP C   236                                                      
REMARK 465     THR C   237                                                      
REMARK 465     GLY C   238                                                      
REMARK 465     LEU C   239                                                      
REMARK 465     PRO C   240                                                      
REMARK 465     MET C   241                                                      
REMARK 465     LEU C   242                                                      
REMARK 465     VAL C   243                                                      
REMARK 465     VAL C   244                                                      
REMARK 465     ARG C   245                                                      
REMARK 465     GLY C   246                                                      
REMARK 465     PRO C   247                                                      
REMARK 465     PHE C   248                                                      
REMARK 465     ASN C   249                                                      
REMARK 465     VAL C   250                                                      
REMARK 465     VAL C   251                                                      
REMARK 465     TRP C   252                                                      
REMARK 465     GLN C   253                                                      
REMARK 465     ARG C   254                                                      
REMARK 465     LEU C   255                                                      
REMARK 465     PRO C   256                                                      
REMARK 465     ALA C   257                                                      
REMARK 465     ALA C   258                                                      
REMARK 465     LEU C   259                                                      
REMARK 465     GLU C   260                                                      
REMARK 465     LYS C   261                                                      
REMARK 465     VAL C   262                                                      
REMARK 465     GLY C   263                                                      
REMARK 465     MET C   264                                                      
REMARK 465     LYS C   265                                                      
REMARK 465     VAL C   266                                                      
REMARK 465     THR C   267                                                      
REMARK 465     ASP C   268                                                      
REMARK 465     SER C   269                                                      
REMARK 465     THR C   270                                                      
REMARK 465     ARG C   271                                                      
REMARK 465     SER C   272                                                      
REMARK 465     GLN C   273                                                      
REMARK 465     GLY C   274                                                      
REMARK 465     ASN C   275                                                      
REMARK 465     MET C   276                                                      
REMARK 465     ALA C   277                                                      
REMARK 465     VAL C   278                                                      
REMARK 465     THR C   279                                                      
REMARK 465     TYR C   280                                                      
REMARK 465     LYS C   281                                                      
REMARK 465     PRO C   282                                                      
REMARK 465     LEU C   283                                                      
REMARK 465     SER C   284                                                      
REMARK 465     ASP C   285                                                      
REMARK 465     SER C   286                                                      
REMARK 465     ASP C   287                                                      
REMARK 465     TRP C   288                                                      
REMARK 465     GLN C   289                                                      
REMARK 465     GLU C   290                                                      
REMARK 465     LEU C   291                                                      
REMARK 465     GLY C   292                                                      
REMARK 465     ALA C   293                                                      
REMARK 465     SER C   294                                                      
REMARK 465     ASP C   295                                                      
REMARK 465     PRO C   296                                                      
REMARK 465     GLY C   297                                                      
REMARK 465     LEU C   298                                                      
REMARK 465     ALA C   299                                                      
REMARK 465     SER C   300                                                      
REMARK 465     GLY C   301                                                      
REMARK 465     ASP C   302                                                      
REMARK 465     TYR C   303                                                      
REMARK 465     LYS C   304                                                      
REMARK 465     LEU C   305                                                      
REMARK 465     GLN C   306                                                      
REMARK 465     VAL C   307                                                      
REMARK 465     GLY C   308                                                      
REMARK 465     ASP C   309                                                      
REMARK 465     LEU C   310                                                      
REMARK 465     ASP C   311                                                      
REMARK 465     ASN C   312                                                      
REMARK 465     ARG C   313                                                      
REMARK 465     SER C   314                                                      
REMARK 465     SER C   315                                                      
REMARK 465     LEU C   316                                                      
REMARK 465     GLN C   317                                                      
REMARK 465     PHE C   318                                                      
REMARK 465     ILE C   319                                                      
REMARK 465     ASP C   320                                                      
REMARK 465     PRO C   321                                                      
REMARK 465     LYS C   322                                                      
REMARK 465     GLY C   323                                                      
REMARK 465     HIS C   324                                                      
REMARK 465     THR C   325                                                      
REMARK 465     LEU C   326                                                      
REMARK 465     THR C   327                                                      
REMARK 465     GLN C   328                                                      
REMARK 465     SER C   329                                                      
REMARK 465     GLN C   330                                                      
REMARK 465     ASN C   331                                                      
REMARK 465     ASP C   332                                                      
REMARK 465     ALA C   333                                                      
REMARK 465     LEU C   334                                                      
REMARK 465     VAL C   335                                                      
REMARK 465     ALA C   336                                                      
REMARK 465     VAL C   337                                                      
REMARK 465     PHE C   338                                                      
REMARK 465     GLN C   339                                                      
REMARK 465     ALA C   340                                                      
REMARK 465     ALA C   341                                                      
REMARK 465     PHE C   342                                                      
REMARK 465     SER C   343                                                      
REMARK 465     LYS C   344                                                      
REMARK 465     MET D    -2                                                      
REMARK 465     GLY D    -1                                                      
REMARK 465     SER D     0                                                      
REMARK 465     MET D     1                                                      
REMARK 465     THR D     2                                                      
REMARK 465     ARG D     3                                                      
REMARK 465     MET D     4                                                      
REMARK 465     LYS D     5                                                      
REMARK 465     TYR D     6                                                      
REMARK 465     LEU D     7                                                      
REMARK 465     VAL D     8                                                      
REMARK 465     ALA D     9                                                      
REMARK 465     ALA D    10                                                      
REMARK 465     ALA D    11                                                      
REMARK 465     THR D    12                                                      
REMARK 465     LEU D    13                                                      
REMARK 465     SER D    14                                                      
REMARK 465     LEU D    15                                                      
REMARK 465     PHE D    16                                                      
REMARK 465     LEU D    17                                                      
REMARK 465     ALA D    18                                                      
REMARK 465     GLY D    19                                                      
REMARK 465     CYS D    20                                                      
REMARK 465     SER D    21                                                      
REMARK 465     GLY D    22                                                      
REMARK 465     SER D    23                                                      
REMARK 465     SER D   122                                                      
REMARK 465     ALA D   123                                                      
REMARK 465     LEU D   124                                                      
REMARK 465     GLN D   125                                                      
REMARK 465     GLY D   126                                                      
REMARK 465     PHE D   127                                                      
REMARK 465     PHE D   128                                                      
REMARK 465     GLY D   129                                                      
REMARK 465     VAL D   130                                                      
REMARK 465     ASP D   131                                                      
REMARK 465     SER D   243                                                      
REMARK 465     ASN D   244                                                      
REMARK 465     THR D   245                                                      
REMARK 465     MET E    -2                                                      
REMARK 465     GLY E    -1                                                      
REMARK 465     SER E     0                                                      
REMARK 465     MET E     1                                                      
REMARK 465     ARG E     2                                                      
REMARK 465     CYS E     3                                                      
REMARK 465     LYS E     4                                                      
REMARK 465     THR E     5                                                      
REMARK 465     LEU E     6                                                      
REMARK 465     THR E     7                                                      
REMARK 465     ALA E     8                                                      
REMARK 465     ALA E     9                                                      
REMARK 465     ALA E    10                                                      
REMARK 465     ALA E    11                                                      
REMARK 465     VAL E    12                                                      
REMARK 465     LEU E    13                                                      
REMARK 465     LEU E    14                                                      
REMARK 465     MET E    15                                                      
REMARK 465     LEU E    16                                                      
REMARK 465     THR E    17                                                      
REMARK 465     ALA E    18                                                      
REMARK 465     GLY E    19                                                      
REMARK 465     CYS E    20                                                      
REMARK 465     SER E    21                                                      
REMARK 465     THR E    22                                                      
REMARK 465     LEU E    23                                                      
REMARK 465     GLU E    24                                                      
REMARK 465     ARG E    25                                                      
REMARK 465     VAL E    26                                                      
REMARK 465     VAL E    27                                                      
REMARK 465     GLY E   112                                                      
REMARK 465     ASN E   113                                                      
REMARK 465     LYS E   114                                                      
REMARK 465     LEU E   115                                                      
REMARK 465     HIS E   116                                                      
REMARK 465     HIS E   117                                                      
REMARK 465     HIS E   118                                                      
REMARK 465     HIS E   119                                                      
REMARK 465     HIS E   120                                                      
REMARK 465     HIS E   121                                                      
REMARK 500                                                                      
REMARK 500 GEOMETRY AND STEREOCHEMISTRY                                         
REMARK 500 SUBTOPIC: CLOSE CONTACTS IN SAME ASYMMETRIC UNIT                     
REMARK 500                                                                      
REMARK 500 THE FOLLOWING ATOMS ARE IN CLOSE CONTACT.                            
REMARK 500                                                                      
REMARK 500  ATM1  RES C  SSEQI   ATM2  RES C  SSEQI           DISTANCE          
REMARK 500   OD1  ASP C    38     H    GLU C    39              1.53            
REMARK 500   OD1  ASN E    96     H    SER E    98              1.58            
REMARK 500   OH   TYR D   110     OD2  ASP D   162              1.94            
REMARK 500   OE2  GLU D    56     OH   TYR D    79              1.99            
REMARK 500   NE2  GLN B   319     O    GLY B   354              2.00            
REMARK 500   OH   TYR A   682     OD1  ASP A   694              2.03            
REMARK 500   CH2  TRP F     1     O9   UX8 F     3              2.04            
REMARK 500   OG1  THR B    45     OG1  THR B   391              2.07            
REMARK 500   O    THR A   667     NZ   LYS A   671              2.09            
REMARK 500   OD1  ASP B   363     OH   TYR B   388              2.09            
REMARK 500                                                                      
REMARK 500 REMARK: NULL                                                         
REMARK 500                                                                      
REMARK 500 GEOMETRY AND STEREOCHEMISTRY                                         
REMARK 500 SUBTOPIC: COVALENT BOND LENGTHS                                      
REMARK 500                                                                      
REMARK 500 THE STEREOCHEMICAL PARAMETERS OF THE FOLLOWING RESIDUES              
REMARK 500 HAVE VALUES WHICH DEVIATE FROM EXPECTED VALUES BY MORE               
REMARK 500 THAN 6*RMSD (M=MODEL NUMBER; RES=RESIDUE NAME; C=CHAIN               
REMARK 500 IDENTIFIER; SSEQ=SEQUENCE NUMBER; I=INSERTION CODE).                 
REMARK 500                                                                      
REMARK 500 STANDARD TABLE:                                                      
REMARK 500 FORMAT: (10X,I3,1X,2(A3,1X,A1,I4,A1,1X,A4,3X),1X,F6.3)               
REMARK 500                                                                      
REMARK 500 EXPECTED VALUES PROTEIN: ENGH AND HUBER, 1999                        
REMARK 500 EXPECTED VALUES NUCLEIC ACID: CLOWNEY ET AL 1996                     
REMARK 500                                                                      
REMARK 500  M RES CSSEQI ATM1   RES CSSEQI ATM2   DEVIATION                     
REMARK 500    PRO B  34   CG    PRO B  34   CD     -0.455                       
REMARK 500                                                                      
REMARK 500 REMARK: NULL                                                         
REMARK 500                                                                      
REMARK 500 GEOMETRY AND STEREOCHEMISTRY                                         
REMARK 500 SUBTOPIC: COVALENT BOND ANGLES                                       
REMARK 500                                                                      
REMARK 500 THE STEREOCHEMICAL PARAMETERS OF THE FOLLOWING RESIDUES              
REMARK 500 HAVE VALUES WHICH DEVIATE FROM EXPECTED VALUES BY MORE               
REMARK 500 THAN 6*RMSD (M=MODEL NUMBER; RES=RESIDUE NAME; C=CHAIN               
REMARK 500 IDENTIFIER; SSEQ=SEQUENCE NUMBER; I=INSERTION CODE).                 
REMARK 500                                                                      
REMARK 500 STANDARD TABLE:                                                      
REMARK 500 FORMAT: (10X,I3,1X,A3,1X,A1,I4,A1,3(1X,A4,2X),12X,F5.1)              
REMARK 500                                                                      
REMARK 500 EXPECTED VALUES PROTEIN: ENGH AND HUBER, 1999                        
REMARK 500 EXPECTED VALUES NUCLEIC ACID: CLOWNEY ET AL 1996                     
REMARK 500                                                                      
REMARK 500  M RES CSSEQI ATM1   ATM2   ATM3                                     
REMARK 500    PRO B  34   CA  -  N   -  CD  ANGL. DEV. = -11.0 DEGREES          
REMARK 500    PRO B  34   CA  -  CB  -  CG  ANGL. DEV. = -17.1 DEGREES          
REMARK 500    PRO B  34   N   -  CD  -  CG  ANGL. DEV. = -24.6 DEGREES          
REMARK 500                                                                      
REMARK 500 REMARK: NULL                                                         
REMARK 500                                                                      
REMARK 500 GEOMETRY AND STEREOCHEMISTRY                                         
REMARK 500 SUBTOPIC: TORSION ANGLES                                             
REMARK 500                                                                      
REMARK 500 TORSION ANGLES OUTSIDE THE EXPECTED RAMACHANDRAN REGIONS:            
REMARK 500 (M=MODEL NUMBER; RES=RESIDUE NAME; C=CHAIN IDENTIFIER;               
REMARK 500 SSEQ=SEQUENCE NUMBER; I=INSERTION CODE).                             
REMARK 500                                                                      
REMARK 500 STANDARD TABLE:                                                      
REMARK 500 FORMAT:(10X,I3,1X,A3,1X,A1,I4,A1,4X,F7.2,3X,F7.2)                    
REMARK 500                                                                      
REMARK 500 EXPECTED VALUES: GJ KLEYWEGT AND TA JONES (1996). PHI/PSI-           
REMARK 500 CHOLOGY: RAMACHANDRAN REVISITED. STRUCTURE 4, 1395 - 1400            
REMARK 500                                                                      
REMARK 500  M RES CSSEQI        PSI       PHI                                   
REMARK 500    PRO A 159      172.27    -58.48                                   
REMARK 500    LYS A 333       60.60     60.29                                   
REMARK 500    THR A 359      -60.05    -94.69                                   
REMARK 500    ASP A 500       42.19     70.80                                   
REMARK 500    GLU A 521       -7.77     70.67                                   
REMARK 500    ASP A 685       -2.74     77.95                                   
REMARK 500    SER B  54       -4.19     68.22                                   
REMARK 500    ALA B  68      116.17   -162.51                                   
REMARK 500    THR B 249       76.71     63.93                                   
REMARK 500    THR B 250       75.34     73.22                                   
REMARK 500    ALA B 374      147.66   -171.55                                   
REMARK 500    GLU C  39      -15.50   -142.05                                   
REMARK 500    SER C  62       -8.25     77.00                                   
REMARK 500    LYS C  78       -9.48     80.91                                   
REMARK 500    ASN D 104       55.90    -91.74                                   
REMARK 500    MET D 227       72.50   -100.11                                   
REMARK 500    ALA E  40       -6.40     76.63                                   
REMARK 500    ASN F   2       99.08     76.60                                   
REMARK 500                                                                      
REMARK 500 REMARK: NULL                                                         
REMARK 900                                                                      
REMARK 900 RELATED ENTRIES                                                      
REMARK 900 RELATED ID: EMD-15362   RELATED DB: EMDB                             
REMARK 900 CRYO-EM STRUCTURE OF DAROBACTIN 22 BOUND BAM COMPLEX                 
DBREF  8ADG A    1   810  UNP    P0A940   BAMA_ECOLI       1    810             
DBREF  8ADG B    1   392  UNP    P77774   BAMB_ECOLI       1    392             
DBREF  8ADG C    1   344  UNP    P0A903   BAMC_ECOLI       1    344             
DBREF  8ADG D    1   245  UNP    P0AC02   BAMD_ECOLI       1    245             
DBREF  8ADG E    1   113  UNP    P0A937   BAME_ECOLI       1    113             
DBREF  8ADG F    1     7  PDB    8ADG     8ADG             1      7             
SEQADV 8ADG MET A   -2  UNP  P0A940              INITIATING METHIONINE          
SEQADV 8ADG GLY A   -1  UNP  P0A940              EXPRESSION TAG                 
SEQADV 8ADG SER A    0  UNP  P0A940              EXPRESSION TAG                 
SEQADV 8ADG MET B   -2  UNP  P77774              INITIATING METHIONINE          
SEQADV 8ADG GLY B   -1  UNP  P77774              EXPRESSION TAG                 
SEQADV 8ADG SER B    0  UNP  P77774              EXPRESSION TAG                 
SEQADV 8ADG LYS B  393  UNP  P77774              EXPRESSION TAG                 
SEQADV 8ADG LEU B  394  UNP  P77774              EXPRESSION TAG                 
SEQADV 8ADG TRP B  395  UNP  P77774              EXPRESSION TAG                 
SEQADV 8ADG SER B  396  UNP  P77774              EXPRESSION TAG                 
SEQADV 8ADG HIS B  397  UNP  P77774              EXPRESSION TAG                 
SEQADV 8ADG PRO B  398  UNP  P77774              EXPRESSION TAG                 
SEQADV 8ADG GLN B  399  UNP  P77774              EXPRESSION TAG                 
SEQADV 8ADG PHE B  400  UNP  P77774              EXPRESSION TAG                 
SEQADV 8ADG GLU B  401  UNP  P77774              EXPRESSION TAG                 
SEQADV 8ADG LYS B  402  UNP  P77774              EXPRESSION TAG                 
SEQADV 8ADG MET C   -2  UNP  P0A903              INITIATING METHIONINE          
SEQADV 8ADG GLY C   -1  UNP  P0A903              EXPRESSION TAG                 
SEQADV 8ADG SER C    0  UNP  P0A903              EXPRESSION TAG                 
SEQADV 8ADG MET D   -2  UNP  P0AC02              INITIATING METHIONINE          
SEQADV 8ADG GLY D   -1  UNP  P0AC02              EXPRESSION TAG                 
SEQADV 8ADG SER D    0  UNP  P0AC02              EXPRESSION TAG                 
SEQADV 8ADG MET E   -2  UNP  P0A937              INITIATING METHIONINE          
SEQADV 8ADG GLY E   -1  UNP  P0A937              EXPRESSION TAG                 
SEQADV 8ADG SER E    0  UNP  P0A937              EXPRESSION TAG                 
SEQADV 8ADG LYS E  114  UNP  P0A937              EXPRESSION TAG                 
SEQADV 8ADG LEU E  115  UNP  P0A937              EXPRESSION TAG                 
SEQADV 8ADG HIS E  116  UNP  P0A937              EXPRESSION TAG                 
SEQADV 8ADG HIS E  117  UNP  P0A937              EXPRESSION TAG                 
SEQADV 8ADG HIS E  118  UNP  P0A937              EXPRESSION TAG                 
SEQADV 8ADG HIS E  119  UNP  P0A937              EXPRESSION TAG                 
SEQADV 8ADG HIS E  120  UNP  P0A937              EXPRESSION TAG                 
SEQADV 8ADG HIS E  121  UNP  P0A937              EXPRESSION TAG                 
SEQRES   1 A  787  PHE VAL VAL LYS ASP ILE HIS PHE GLU GLY LEU GLN ARG
SEQRES   2 A  787  VAL ALA VAL GLY ALA ALA LEU LEU SER MET PRO VAL ARG
SEQRES   3 A  787  THR GLY ASP THR VAL ASN ASP GLU ASP ILE SER ASN THR
SEQRES   4 A  787  ILE ARG ALA LEU PHE ALA THR GLY ASN PHE GLU ASP VAL
SEQRES   5 A  787  ARG VAL LEU ARG ASP GLY ASP THR LEU LEU VAL GLN VAL
SEQRES   6 A  787  LYS GLU ARG PRO THR ILE ALA SER ILE THR PHE SER GLY
SEQRES   7 A  787  ASN LYS SER VAL LYS ASP ASP MET LEU LYS GLN ASN LEU
SEQRES   8 A  787  GLU ALA SER GLY VAL ARG VAL GLY GLU SER LEU ASP ARG
SEQRES   9 A  787  THR THR ILE ALA ASP ILE GLU LYS GLY LEU GLU ASP PHE
SEQRES  10 A  787  TYR TYR SER VAL GLY LYS TYR SER ALA SER VAL LYS ALA
SEQRES  11 A  787  VAL VAL THR PRO LEU PRO ARG ASN ARG VAL ASP LEU LYS
SEQRES  12 A  787  LEU VAL PHE GLN GLU GLY VAL SER ALA GLU ILE GLN GLN
SEQRES  13 A  787  ILE ASN ILE VAL GLY ASN HIS ALA PHE THR THR ASP GLU
SEQRES  14 A  787  LEU ILE SER HIS PHE GLN LEU ARG ASP GLU VAL PRO TRP
SEQRES  15 A  787  TRP ASN VAL VAL GLY ASP ARG LYS TYR GLN LYS GLN LYS
SEQRES  16 A  787  LEU ALA GLY ASP LEU GLU THR LEU ARG SER TYR TYR LEU
SEQRES  17 A  787  ASP ARG GLY TYR ALA ARG PHE ASN ILE ASP SER THR GLN
SEQRES  18 A  787  VAL SER LEU THR PRO ASP LYS LYS GLY ILE TYR VAL THR
SEQRES  19 A  787  VAL ASN ILE THR GLU GLY ASP GLN TYR LYS LEU SER GLY
SEQRES  20 A  787  VAL GLU VAL SER GLY ASN LEU ALA GLY HIS SER ALA GLU
SEQRES  21 A  787  ILE GLU GLN LEU THR LYS ILE GLU PRO GLY GLU LEU TYR
SEQRES  22 A  787  ASN GLY THR LYS VAL THR LYS MET GLU ASP ASP ILE LYS
SEQRES  23 A  787  LYS LEU LEU GLY ARG TYR GLY TYR ALA TYR PRO ARG VAL
SEQRES  24 A  787  GLN SER MET PRO GLU ILE ASN ASP ALA ASP LYS THR VAL
SEQRES  25 A  787  LYS LEU ARG VAL ASN VAL ASP ALA GLY ASN ARG PHE TYR
SEQRES  26 A  787  VAL ARG LYS ILE ARG PHE GLU GLY ASN ASP THR SER LYS
SEQRES  27 A  787  ASP ALA VAL LEU ARG ARG GLU MET ARG GLN MET GLU GLY
SEQRES  28 A  787  ALA TRP LEU GLY SER ASP LEU VAL ASP GLN GLY LYS GLU
SEQRES  29 A  787  ARG LEU ASN ARG LEU GLY PHE PHE GLU THR VAL ASP THR
SEQRES  30 A  787  ASP THR GLN ARG VAL PRO GLY SER PRO ASP GLN VAL ASP
SEQRES  31 A  787  VAL VAL TYR LYS VAL LYS GLU ARG ASN THR GLY SER PHE
SEQRES  32 A  787  ASN PHE GLY ILE GLY TYR GLY THR GLU SER GLY VAL SER
SEQRES  33 A  787  PHE GLN ALA GLY VAL GLN GLN ASP ASN TRP LEU GLY THR
SEQRES  34 A  787  GLY TYR ALA VAL GLY ILE ASN GLY THR LYS ASN ASP TYR
SEQRES  35 A  787  GLN THR TYR ALA GLU LEU SER VAL THR ASN PRO TYR PHE
SEQRES  36 A  787  THR VAL ASP GLY VAL SER LEU GLY GLY ARG LEU PHE TYR
SEQRES  37 A  787  ASN ASP PHE GLN ALA ASP ASP ALA ASP LEU SER ASP TYR
SEQRES  38 A  787  THR ASN LYS SER TYR GLY THR ASP VAL THR LEU GLY PHE
SEQRES  39 A  787  PRO ILE ASN GLU TYR ASN SER LEU ARG ALA GLY LEU GLY
SEQRES  40 A  787  TYR VAL HIS ASN SER LEU SER ASN MET GLN PRO GLN VAL
SEQRES  41 A  787  ALA MET TRP ARG TYR LEU TYR SER MET GLY GLU HIS PRO
SEQRES  42 A  787  SER THR SER ASP GLN ASP ASN SER PHE LYS THR ASP ASP
SEQRES  43 A  787  PHE THR PHE ASN TYR GLY TRP THR TYR ASN LYS LEU ASP
SEQRES  44 A  787  ARG GLY TYR PHE PRO THR ASP GLY SER ARG VAL ASN LEU
SEQRES  45 A  787  THR GLY LYS VAL THR ILE PRO GLY SER ASP ASN GLU TYR
SEQRES  46 A  787  TYR LYS VAL THR LEU ASP THR ALA THR TYR VAL PRO ILE
SEQRES  47 A  787  ASP ASP ASP HIS LYS TRP VAL VAL LEU GLY ARG THR ARG
SEQRES  48 A  787  TRP GLY TYR GLY ASP GLY LEU GLY GLY LYS GLU MET PRO
SEQRES  49 A  787  PHE TYR GLU ASN PHE TYR ALA GLY GLY SER SER THR VAL
SEQRES  50 A  787  ARG GLY PHE GLN SER ASN THR ILE GLY PRO LYS ALA VAL
SEQRES  51 A  787  TYR PHE PRO HIS GLN ALA SER ASN TYR ASP PRO ASP TYR
SEQRES  52 A  787  ASP TYR GLU CYS ALA THR GLN ASP GLY ALA LYS ASP LEU
SEQRES  53 A  787  CYS LYS SER ASP ASP ALA VAL GLY GLY ASN ALA MET ALA
SEQRES  54 A  787  VAL ALA SER LEU GLU PHE ILE THR PRO THR PRO PHE ILE
SEQRES  55 A  787  SER ASP LYS TYR ALA ASN SER VAL ARG THR SER PHE PHE
SEQRES  56 A  787  TRP ASP MET GLY THR VAL TRP ASP THR ASN TRP ASP SER
SEQRES  57 A  787  SER GLN TYR SER GLY TYR PRO ASP TYR SER ASP PRO SER
SEQRES  58 A  787  ASN ILE ARG MET SER ALA GLY ILE ALA LEU GLN TRP MET
SEQRES  59 A  787  SER PRO LEU GLY PRO LEU VAL PHE SER TYR ALA GLN PRO
SEQRES  60 A  787  PHE LYS LYS TYR ASP GLY ASP LYS ALA GLU GLN PHE GLN
SEQRES  61 A  787  PHE ASN ILE GLY LYS THR TRP
SEQRES   1 B  361  ASN SER GLU GLU ASP VAL VAL LYS MET SER PRO LEU PRO
SEQRES   2 B  361  THR VAL GLU ASN GLN PHE THR PRO THR THR ALA TRP SER
SEQRES   3 B  361  THR SER VAL GLY SER GLY ILE GLY ASN PHE TYR SER ASN
SEQRES   4 B  361  LEU HIS PRO ALA LEU ALA ASP ASN VAL VAL TYR ALA ALA
SEQRES   5 B  361  ASP ARG ALA GLY LEU VAL LYS ALA LEU ASN ALA ASP ASP
SEQRES   6 B  361  GLY LYS GLU ILE TRP SER VAL SER LEU ALA GLU LYS ASP
SEQRES   7 B  361  GLY TRP PHE SER LYS GLU PRO ALA LEU LEU SER GLY GLY
SEQRES   8 B  361  VAL THR VAL SER GLY GLY HIS VAL TYR ILE GLY SER GLU
SEQRES   9 B  361  LYS ALA GLN VAL TYR ALA LEU ASN THR SER ASP GLY THR
SEQRES  10 B  361  VAL ALA TRP GLN THR LYS VAL ALA GLY GLU ALA LEU SER
SEQRES  11 B  361  ARG PRO VAL VAL SER ASP GLY LEU VAL LEU ILE HIS THR
SEQRES  12 B  361  SER ASN GLY GLN LEU GLN ALA LEU ASN GLU ALA ASP GLY
SEQRES  13 B  361  ALA VAL LYS TRP THR VAL ASN LEU ASP MET PRO SER LEU
SEQRES  14 B  361  SER LEU ARG GLY GLU SER ALA PRO THR THR ALA PHE GLY
SEQRES  15 B  361  ALA ALA VAL VAL GLY GLY ASP ASN GLY ARG VAL SER ALA
SEQRES  16 B  361  VAL LEU MET GLU GLN GLY GLN MET ILE TRP GLN GLN ARG
SEQRES  17 B  361  ILE SER GLN ARG LEU SER ASP VAL ASP THR THR PRO VAL
SEQRES  18 B  361  VAL VAL ASN GLY VAL VAL PHE ALA LEU ALA TYR ASN GLY
SEQRES  19 B  361  ASN LEU THR ALA LEU ASP LEU ARG SER GLY GLN ILE MET
SEQRES  20 B  361  TRP LYS ARG GLU LEU GLY SER VAL ASN ASP PHE ILE VAL
SEQRES  21 B  361  ASP GLY ASN ARG ILE TYR LEU VAL ASP GLN ASN ASP ARG
SEQRES  22 B  361  VAL MET ALA LEU THR ILE ASP GLY GLY VAL THR LEU TRP
SEQRES  23 B  361  THR GLN SER ASP LEU LEU HIS ARG LEU LEU THR SER PRO
SEQRES  24 B  361  VAL LEU TYR ASN GLY ASN LEU VAL VAL GLY ASP SER GLU
SEQRES  25 B  361  GLY TYR LEU HIS TRP ILE ASN VAL GLU ASP GLY ARG PHE
SEQRES  26 B  361  VAL ALA GLN GLN LYS VAL ASP SER SER GLY PHE GLN THR
SEQRES  27 B  361  GLU PRO VAL ALA ALA ASP GLY LYS LEU LEU ILE GLN ALA
SEQRES  28 B  361  LYS ASP GLY THR VAL TYR SER ILE THR ARG
SEQRES   1 C   58  ARG TYR LYS ARG GLN VAL SER GLY ASP GLU ALA TYR LEU
SEQRES   2 C   58  GLU ALA ALA PRO LEU ALA GLU LEU HIS ALA PRO ALA GLY
SEQRES   3 C   58  MET ILE LEU PRO VAL THR SER GLY ASP TYR ALA ILE PRO
SEQRES   4 C   58  VAL THR ASN GLY SER GLY ALA VAL GLY LYS ALA LEU ASP
SEQRES   5 C   58  ILE ARG PRO PRO ALA GLN
SEQRES   1 D  209  LYS GLU GLU VAL PRO ASP ASN PRO PRO ASN GLU ILE TYR
SEQRES   2 D  209  ALA THR ALA GLN GLN LYS LEU GLN ASP GLY ASN TRP ARG
SEQRES   3 D  209  GLN ALA ILE THR GLN LEU GLU ALA LEU ASP ASN ARG TYR
SEQRES   4 D  209  PRO PHE GLY PRO TYR SER GLN GLN VAL GLN LEU ASP LEU
SEQRES   5 D  209  ILE TYR ALA TYR TYR LYS ASN ALA ASP LEU PRO LEU ALA
SEQRES   6 D  209  GLN ALA ALA ILE ASP ARG PHE ILE ARG LEU ASN PRO THR
SEQRES   7 D  209  HIS PRO ASN ILE ASP TYR VAL MET TYR MET ARG GLY LEU
SEQRES   8 D  209  THR ASN MET ALA LEU ASP ASP ARG SER ASP ARG ASP PRO
SEQRES   9 D  209  GLN HIS ALA ARG ALA ALA PHE SER ASP PHE SER LYS LEU
SEQRES  10 D  209  VAL ARG GLY TYR PRO ASN SER GLN TYR THR THR ASP ALA
SEQRES  11 D  209  THR LYS ARG LEU VAL PHE LEU LYS ASP ARG LEU ALA LYS
SEQRES  12 D  209  TYR GLU TYR SER VAL ALA GLU TYR TYR THR GLU ARG GLY
SEQRES  13 D  209  ALA TRP VAL ALA VAL VAL ASN ARG VAL GLU GLY MET LEU
SEQRES  14 D  209  ARG ASP TYR PRO ASP THR GLN ALA THR ARG ASP ALA LEU
SEQRES  15 D  209  PRO LEU MET GLU ASN ALA TYR ARG GLN MET GLN MET ASN
SEQRES  16 D  209  ALA GLN ALA GLU LYS VAL ALA LYS ILE ILE ALA ALA ASN
SEQRES  17 D  209  SER
SEQRES   1 E   84  TYR ARG PRO ASP ILE ASN GLN GLY ASN TYR LEU THR ALA
SEQRES   2 E   84  ASN ASP VAL SER LYS ILE ARG VAL GLY MET THR GLN GLN
SEQRES   3 E   84  GLN VAL ALA TYR ALA LEU GLY THR PRO LEU MET SER ASP
SEQRES   4 E   84  PRO PHE GLY THR ASN THR TRP PHE TYR VAL PHE ARG GLN
SEQRES   5 E   84  GLN PRO GLY HIS GLU GLY VAL THR GLN GLN THR LEU THR
SEQRES   6 E   84  LEU THR PHE ASN SER SER GLY VAL LEU THR ASN ILE ASP
SEQRES   7 E   84  ASN LYS PRO ALA LEU SER
SEQRES   1 F    7  TRP GLN UX8 SER LYS ARG TRP
HET    UX8  F   3      23                                                       
HETNAM     UX8 (2~{S},3~{R})-2-AZANYL-3-(1~{H}-INDOL-3-YL)-3-OXIDANYL-          
HETNAM   2 UX8  PROPANOIC ACID                                                  
FORMUL   6  UX8    C11 H12 N2 O3                                                
HELIX    1   1 ALA A   38  MET A   46  1                                   9
HELIX    2   2 ASN A   55  THR A   69  1                                  15
HELIX    3   3 LYS A  106  GLY A  118  1                                  13
HELIX    4   4 THR A  129  GLY A  145  1                                  17
HELIX    5   5 THR A  189  ILE A  194  1                                   6
HELIX    6   6 SER A  195  PHE A  197  1                                   3
HELIX    7   7 GLN A  215  ASP A  232  1                                  18
HELIX    8   8 HIS A  280  GLN A  286  1                                   7
HELIX    9   9 LEU A  287  LYS A  289  1                                   3
HELIX   10  10 GLY A  298  ARG A  314  1                                  17
HELIX   11  11 LYS A  361  ARG A  367  1                                   7
HELIX   12  12 GLY A  378  GLY A  393  1                                  16
HELIX   13  13 ASN A  448  THR A  452  1                                   5
HELIX   14  14 ASP A  497  ASP A  500  1                                   4
HELIX   15  15 GLN A  542  MET A  552  1                                  11
HELIX   16  16 ALA A  691  GLY A  695  1                                   5
HELIX   17  17 TYR A  729  ASN A  731  1                                   3
HELIX   18  18 TYR C   31  GLU C   39  1                                   9
HELIX   19  19 PRO D   31  GLY D   46  1                                  16
HELIX   20  20 ASN D   47  TYR D   62  1                                  16
HELIX   21  21 TYR D   67  ASN D   82  1                                  16
HELIX   22  22 ASP D   84  ASN D   99  1                                  16
HELIX   23  23 HIS D  102  ASN D  104  1                                   3
HELIX   24  24 ILE D  105  ASP D  121  1                                  17
HELIX   25  25 PRO D  137  TYR D  154  1                                  18
HELIX   26  26 TYR D  159  GLY D  189  1                                  31
HELIX   27  27 ALA D  190  TYR D  205  1                                  16
HELIX   28  28 THR D  208  MET D  225  1                                  18
HELIX   29  29 MET D  227  SER D  242  1                                  16
HELIX   30  30 ASP E   42  ILE E   46  1                                   5
HELIX   31  31 THR E   51  LEU E   59  1                                   9
SHEET    1   1 1 ILE A  29  GLU A  32  0
SHEET    2   2 1 PHE A  72  ARG A  79  0
SHEET    3   3 1 LEU A  84  GLU A  90  0
SHEET    4   4 1 THR A  93  SER A 100  0
SHEET    5   5 1 SER A 150  LEU A 158  0
SHEET    6   6 1 ARG A 162  GLN A 170  0
SHEET    7   7 1 GLU A 176  VAL A 183  0
SHEET    8   8 1 ASN A 239  LEU A 247  0
SHEET    9   9 1 GLY A 253  THR A 261  0
SHEET   10  10 1 LYS A 267  GLY A 270  0
SHEET   11  11 1 VAL A 273  ASN A 276  0
SHEET   12  12 1 PRO A 320  ASN A 329  0
SHEET   13  13 1 THR A 334  ALA A 343  0
SHEET   14  14 1 TYR A 348  GLU A 355  0
SHEET   15  15 1 PHE A 395  ARG A 404  0
SHEET   16  16 1 GLN A 411  GLU A 420  0
SHEET   17  17 1 GLY A 424  GLY A 433  0
SHEET   18  18 1 SER A 439  GLN A 446  0
SHEET   19  19 1 ALA A 455  LYS A 462  0
SHEET   20  20 1 GLN A 466  ASN A 475  0
SHEET   21  21 1 SER A 484  GLN A 495  0
SHEET   22  22 1 THR A 505  PRO A 518  0
SHEET   23  23 1 ASN A 523  SER A 537  0
SHEET   24  24 1 SER A 564  ASN A 579  0
SHEET   25  25 1 GLY A 590  THR A 600  0
SHEET   26  26 1 TYR A 608  PRO A 620  0
SHEET   27  27 1 VAL A 628  GLY A 640  0
SHEET   28  28 1 ALA A 710  THR A 720  0
SHEET   29  29 1 VAL A 733  TRP A 745  0
SHEET   30  30 1 ARG A 767  SER A 778  0
SHEET   31  31 1 GLY A 781  LYS A 792  0
SHEET   32  32 1 PHE A 802  ILE A 806  0
SHEET   33  33 1 THR B  45  THR B  50  0
SHEET   34  34 1 ALA B  66  LEU B  67  0
SHEET   35  35 1 VAL B  71  ALA B  75  0
SHEET   36  36 1 LEU B  80  ASN B  85  0
SHEET   37  37 1 GLU B  91  SER B  96  0
SHEET   38  38 1 LEU B 111  VAL B 117  0
SHEET   39  39 1 VAL B 122  SER B 126  0
SHEET   40  40 1 GLN B 130  LEU B 134  0
SHEET   41  41 1 VAL B 141  LYS B 146  0
SHEET   42  42 1 VAL B 156  SER B 158  0
SHEET   43  43 1 LEU B 161  HIS B 165  0
SHEET   44  44 1 GLN B 170  ASN B 175  0
SHEET   45  45 1 TRP B 183  ASN B 186  0
SHEET   46  46 1 LEU B 192  LEU B 194  0
SHEET   47  47 1 THR B 201  THR B 202  0
SHEET   48  48 1 ALA B 206  GLY B 210  0
SHEET   49  49 1 ARG B 215  LEU B 220  0
SHEET   50  50 1 MET B 226  ARG B 231  0
SHEET   51  51 1 VAL B 252  VAL B 254  0
SHEET   52  52 1 VAL B 257  ALA B 260  0
SHEET   53  53 1 LEU B 267  ASP B 271  0
SHEET   54  54 1 ILE B 277  ARG B 281  0
SHEET   55  55 1 ILE B 290  ASP B 292  0
SHEET   56  56 1 ARG B 295  VAL B 299  0
SHEET   57  57 1 VAL B 305  THR B 309  0
SHEET   58  58 1 TRP B 317  GLN B 319  0
SHEET   59  59 1 VAL B 331  TYR B 333  0
SHEET   60  60 1 ASN B 336  VAL B 339  0
SHEET   61  61 1 TYR B 345  ILE B 349  0
SHEET   62  62 1 PHE B 356  LYS B 361  0
SHEET   63  63 1 VAL B 372  ALA B 374  0
SHEET   64  64 1 LYS B 377  GLN B 381  0
SHEET   65  65 1 VAL B 387  THR B 391  0
SHEET   66  66 1 ILE E  32  GLY E  35  0
SHEET   67  67 1 MET E  64  SER E  65  0
SHEET   68  68 1 THR E  72  GLN E  80  0
SHEET   69  69 1 THR E  87  THR E  94  0
SHEET   70  70 1 ASN E 103  LYS E 107  0
SHEET   71  71 1 UX8 F   3  LYS F   5  0
SSBOND   1 CYS A  690    CYS A  700                          1555   1555  2.04
LINK        CZ2  TRP F   1                O9   UX8 F   3     1555   1555  1.37
LINK        CH2  UX8 F   3                CB   LYS F   5     1555   1555  1.49
CRYST1    1.000    1.000    1.000  90.00  90.00  90.00 P 1           1          
ORIGX1      1.000000  0.000000  0.000000        0.00000                         
ORIGX2      0.000000  1.000000  0.000000        0.00000                         
ORIGX3      0.000000  0.000000  1.000000        0.00000                         
SCALE1      1.000000  0.000000  0.000000        0.00000                         
SCALE2      0.000000  1.000000  0.000000        0.00000                         
SCALE3      0.000000  0.000000  1.000000        0.00000                         
ATOM      1  N   PHE A  24     148.690  89.357 110.960  1.00 24.29           N
ATOM      2  CA  PHE A  24     149.990  88.715 111.112  1.00 90.30           C
ATOM      3  C   PHE A  24     150.232  88.313 112.563  1.00 90.30           C
ATOM      4  O   PHE A  24     150.346  89.166 113.443  1.00 90.30           O
ATOM      5  CB  PHE A  24     151.107  89.644 110.634  1.00 90.30           C
ATOM      6  CG  PHE A  24     152.446  89.345 111.247  1.00 90.30           C
ATOM      7  CD1 PHE A  24     153.175  88.239 110.844  1.00 90.30           C
ATOM      8  CD2 PHE A  24     152.974  90.168 112.227  1.00 90.30           C
ATOM      9  CE1 PHE A  24     154.407  87.960 111.406  1.00 90.30           C
ATOM     10  CE2 PHE A  24     154.205  89.895 112.794  1.00 90.30           C
ATOM     11  CZ  PHE A  24     154.922  88.789 112.383  1.00 90.30           C
ATOM     12  H   PHE A  24     148.628  90.119 111.354  1.00 90.30           H
ATOM     13  HA  PHE A  24     150.013  87.912 110.568  1.00 90.30           H
ATOM     14  HB2 PHE A  24     151.195  89.559 109.672  1.00 90.30           H
ATOM     15  HB3 PHE A  24     150.874  90.557 110.864  1.00 90.30           H
ATOM     16  HD1 PHE A  24     152.833  87.678 110.186  1.00 90.30           H
ATOM     17  HD2 PHE A  24     152.494  90.914 112.508  1.00 90.30           H
ATOM     18  HE1 PHE A  24     154.888  87.215 111.127  1.00 90.30           H
ATOM     19  HE2 PHE A  24     154.549  90.455 113.451  1.00 90.30           H
ATOM     20  HZ  PHE A  24     155.750  88.604 112.762  1.00 90.30           H
ATOM     21  N   VAL A  25     150.310  87.003 112.806  1.00 90.23           N
ATOM     22  CA  VAL A  25     150.562  86.515 114.156  1.00 90.23           C
ATOM     23  C   VAL A  25     151.943  86.966 114.610  1.00 90.23           C
ATOM     24  O   VAL A  25     152.896  87.015 113.821  1.00 90.23           O
ATOM     25  CB  VAL A  25     150.431  84.983 114.210  1.00 90.23           C
ATOM     26  CG1 VAL A  25     151.410  84.320 113.246  1.00 90.23           C
ATOM     27  CG2 VAL A  25     150.647  84.481 115.630  1.00 90.23           C
ATOM     28  H   VAL A  25     150.217  86.388 112.213  1.00 90.23           H
ATOM     29  HA  VAL A  25     149.906  86.896 114.759  1.00 90.23           H
ATOM     30  HB  VAL A  25     149.533  84.736 113.939  1.00 90.23           H
ATOM     31 HG11 VAL A  25     151.307  83.357 113.309  1.00 90.23           H
ATOM     32 HG12 VAL A  25     151.217  84.611 112.342  1.00 90.23           H
ATOM     33 HG13 VAL A  25     152.316  84.569 113.488  1.00 90.23           H
ATOM     34 HG21 VAL A  25     150.397  83.544 115.673  1.00 90.23           H
ATOM     35 HG22 VAL A  25     151.582  84.583 115.865  1.00 90.23           H
ATOM     36 HG23 VAL A  25     150.093  84.998 116.235  1.00 90.23           H
ATOM     37  N   VAL A  26     152.056  87.299 115.893  1.00 90.64           N
ATOM     38  CA  VAL A  26     153.299  87.775 116.486  1.00 90.64           C
ATOM     39  C   VAL A  26     153.741  86.773 117.542  1.00 90.64           C
ATOM     40  O   VAL A  26     152.960  86.414 118.431  1.00 90.64           O
ATOM     41  CB  VAL A  26     153.138  89.176 117.102  1.00 90.64           C
ATOM     42  CG1 VAL A  26     154.494  89.741 117.501  1.00 90.64           C
ATOM     43  CG2 VAL A  26     152.432  90.107 116.129  1.00 90.64           C
ATOM     44  H   VAL A  26     151.405  87.256 116.454  1.00 90.64           H
ATOM     45  HA  VAL A  26     153.987  87.821 115.804  1.00 90.64           H
ATOM     46  HB  VAL A  26     152.593  89.110 117.902  1.00 90.64           H
ATOM     47 HG11 VAL A  26     154.378  90.656 117.798  1.00 90.64           H
ATOM     48 HG12 VAL A  26     154.861  89.204 118.221  1.00 90.64           H
ATOM     49 HG13 VAL A  26     155.084  89.715 116.732  1.00 90.64           H
ATOM     50 HG21 VAL A  26     152.475  91.012 116.475  1.00 90.64           H
ATOM     51 HG22 VAL A  26     152.877  90.060 115.269  1.00 90.64           H
ATOM     52 HG23 VAL A  26     151.507  89.828 116.039  1.00 90.64           H
ATOM     53  N   LYS A  27     154.994  86.325 117.444  1.00 90.68           N
ATOM     54  CA  LYS A  27     155.563  85.402 118.415  1.00 90.68           C
ATOM     55  C   LYS A  27     156.495  86.079 119.409  1.00 90.68           C
ATOM     56  O   LYS A  27     156.603  85.610 120.547  1.00 90.68           O
ATOM     57  CB  LYS A  27     156.328  84.284 117.695  1.00 90.68           C
ATOM     58  CG  LYS A  27     155.546  83.626 116.569  1.00 90.68           C
ATOM     59  CD  LYS A  27     155.919  84.208 115.216  1.00 90.68           C
ATOM     60  CE  LYS A  27     155.116  83.567 114.095  1.00 90.68           C
ATOM     61  NZ  LYS A  27     155.178  84.364 112.838  1.00 90.68           N
ATOM     62  H   LYS A  27     155.537  86.548 116.816  1.00 90.68           H
ATOM     63  HA  LYS A  27     154.843  84.990 118.917  1.00 90.68           H
ATOM     64  HB2 LYS A  27     157.139  84.656 117.315  1.00 90.68           H
ATOM     65  HB3 LYS A  27     156.554  83.595 118.340  1.00 90.68           H
ATOM     66  HG2 LYS A  27     155.742  82.676 116.556  1.00 90.68           H
ATOM     67  HG3 LYS A  27     154.598  83.771 116.712  1.00 90.68           H
ATOM     68  HD2 LYS A  27     155.735  85.160 115.213  1.00 90.68           H
ATOM     69  HD3 LYS A  27     156.860  84.047 115.046  1.00 90.68           H
ATOM     70  HE2 LYS A  27     155.474  82.685 113.912  1.00 90.68           H
ATOM     71  HE3 LYS A  27     154.187  83.502 114.366  1.00 90.68           H
ATOM     72  HZ1 LYS A  27     154.692  83.970 112.205  1.00 90.68           H
ATOM     73  HZ2 LYS A  27     154.859  85.182 112.981  1.00 90.68           H
ATOM     74  HZ3 LYS A  27     156.021  84.426 112.559  1.00 90.68           H
ATOM     75  N   ASP A  28     157.155  87.166 119.015  1.00 91.83           N
ATOM     76  CA  ASP A  28     158.040  87.903 119.905  1.00 91.83           C
ATOM     77  C   ASP A  28     157.961  89.384 119.568  1.00 91.83           C
ATOM     78  O   ASP A  28     157.564  89.772 118.466  1.00 91.83           O
ATOM     79  CB  ASP A  28     159.491  87.414 119.802  1.00 91.83           C
ATOM     80  CG  ASP A  28     159.693  86.043 120.415  1.00 91.83           C
ATOM     81  OD1 ASP A  28     158.980  85.710 121.385  1.00 91.83           O
ATOM     82  OD2 ASP A  28     160.570  85.298 119.931  1.00 91.83           O
ATOM     83  H   ASP A  28     157.105  87.498 118.223  1.00 91.83           H
ATOM     84  HA  ASP A  28     157.744  87.785 120.821  1.00 91.83           H
ATOM     85  HB2 ASP A  28     159.741  87.364 118.866  1.00 91.83           H
ATOM     86  HB3 ASP A  28     160.069  88.039 120.267  1.00 91.83           H
ATOM     87  N   ILE A  29     158.348  90.209 120.538  1.00 91.54           N
ATOM     88  CA  ILE A  29     158.356  91.659 120.395  1.00 91.54           C
ATOM     89  C   ILE A  29     159.747  92.170 120.740  1.00 91.54           C
ATOM     90  O   ILE A  29     160.342  91.754 121.740  1.00 91.54           O
ATOM     91  CB  ILE A  29     157.294  92.329 121.293  1.00 91.54           C
ATOM     92  CG1 ILE A  29     155.885  91.997 120.795  1.00 91.54           C
ATOM     93  CG2 ILE A  29     157.511  93.835 121.341  1.00 91.54           C
ATOM     94  CD1 ILE A  29     155.465  92.772 119.560  1.00 91.54           C
ATOM     95  H   ILE A  29     158.617  89.942 121.310  1.00 91.54           H
ATOM     96  HA  ILE A  29     158.169  91.893 119.473  1.00 91.54           H
ATOM     97  HB  ILE A  29     157.390  91.978 122.192  1.00 91.54           H
ATOM     98 HG12 ILE A  29     155.844  91.053 120.579  1.00 91.54           H
ATOM     99 HG13 ILE A  29     155.250  92.200 121.500  1.00 91.54           H
ATOM    100 HG21 ILE A  29     156.694  94.260 121.645  1.00 91.54           H
ATOM    101 HG22 ILE A  29     158.233  94.032 121.958  1.00 91.54           H
ATOM    102 HG23 ILE A  29     157.737  94.151 120.453  1.00 91.54           H
ATOM    103 HD11 ILE A  29     154.636  92.398 119.223  1.00 91.54           H
ATOM    104 HD12 ILE A  29     155.331  93.703 119.797  1.00 91.54           H
ATOM    105 HD13 ILE A  29     156.158  92.697 118.886  1.00 91.54           H
ATOM    106  N   HIS A  30     160.263  93.072 119.907  1.00 93.51           N
ATOM    107  CA  HIS A  30     161.581  93.657 120.098  1.00 93.51           C
ATOM    108  C   HIS A  30     161.483  95.172 119.994  1.00 93.51           C
ATOM    109  O   HIS A  30     160.621  95.708 119.293  1.00 93.51           O
ATOM    110  CB  HIS A  30     162.583  93.128 119.063  1.00 93.51           C
ATOM    111  CG  HIS A  30     164.004  93.498 119.354  1.00 93.51           C
ATOM    112  ND1 HIS A  30     164.743  92.891 120.347  1.00 93.51           N
ATOM    113  CD2 HIS A  30     164.821  94.415 118.784  1.00 93.51           C
ATOM    114  CE1 HIS A  30     165.954  93.417 120.375  1.00 93.51           C
ATOM    115  NE2 HIS A  30     166.028  94.344 119.437  1.00 93.51           N
ATOM    116  H   HIS A  30     159.857  93.365 119.209  1.00 93.51           H
ATOM    117  HA  HIS A  30     161.910  93.433 120.983  1.00 93.51           H
ATOM    118  HB2 HIS A  30     162.528  92.159 119.042  1.00 93.51           H
ATOM    119  HB3 HIS A  30     162.355  93.489 118.193  1.00 93.51           H
ATOM    120  HD2 HIS A  30     164.607  94.985 118.082  1.00 93.51           H
ATOM    121  HE1 HIS A  30     166.638  93.175 120.957  1.00 93.51           H
ATOM    122  HE2 HIS A  30     166.719  94.824 119.264  1.00 93.51           H
ATOM    123  N   PHE A  31     162.375  95.858 120.705  1.00 91.61           N
ATOM    124  CA  PHE A  31     162.433  97.311 120.696  1.00 91.61           C
ATOM    125  C   PHE A  31     163.867  97.764 120.461  1.00 91.61           C
ATOM    126  O   PHE A  31     164.821  97.114 120.897  1.00 91.61           O
ATOM    127  CB  PHE A  31     161.914  97.906 122.013  1.00 91.61           C
ATOM    128  CG  PHE A  31     160.526  97.460 122.375  1.00 91.61           C
ATOM    129  CD1 PHE A  31     159.427  97.942 121.683  1.00 91.61           C
ATOM    130  CD2 PHE A  31     160.319  96.567 123.412  1.00 91.61           C
ATOM    131  CE1 PHE A  31     158.149  97.536 122.015  1.00 91.61           C
ATOM    132  CE2 PHE A  31     159.044  96.157 123.750  1.00 91.61           C
ATOM    133  CZ  PHE A  31     157.957  96.643 123.050  1.00 91.61           C
ATOM    134  H   PHE A  31     162.969  95.493 121.209  1.00 91.61           H
ATOM    135  HA  PHE A  31     161.885  97.652 119.972  1.00 91.61           H
ATOM    136  HB2 PHE A  31     162.508  97.639 122.732  1.00 91.61           H
ATOM    137  HB3 PHE A  31     161.904  98.872 121.936  1.00 91.61           H
ATOM    138  HD1 PHE A  31     159.551  98.543 120.985  1.00 91.61           H
ATOM    139  HD2 PHE A  31     161.048  96.237 123.886  1.00 91.61           H
ATOM    140  HE1 PHE A  31     157.418  97.864 121.543  1.00 91.61           H
ATOM    141  HE2 PHE A  31     158.917  95.556 124.447  1.00 91.61           H
ATOM    142  HZ  PHE A  31     157.097  96.369 123.276  1.00 91.61           H
ATOM    143  N   GLU A  32     164.007  98.889 119.763  1.00 92.48           N
ATOM    144  CA  GLU A  32     165.306  99.489 119.473  1.00 92.48           C
ATOM    145  C   GLU A  32     165.211 100.984 119.742  1.00 92.48           C
ATOM    146  O   GLU A  32     164.535 101.709 119.005  1.00 92.48           O
ATOM    147  CB  GLU A  32     165.733  99.220 118.029  1.00 92.48           C
ATOM    148  CG  GLU A  32     165.910  97.746 117.698  1.00 92.48           C
ATOM    149  CD  GLU A  32     167.192  97.172 118.271  1.00 92.48           C
ATOM    150  OE1 GLU A  32     167.869  97.881 119.045  1.00 92.48           O
ATOM    151  OE2 GLU A  32     167.523  96.011 117.948  1.00 92.48           O
ATOM    152  H   GLU A  32     163.346  99.335 119.439  1.00 92.48           H
ATOM    153  HA  GLU A  32     165.976  99.114 120.067  1.00 92.48           H
ATOM    154  HB2 GLU A  32     165.056  99.577 117.433  1.00 92.48           H
ATOM    155  HB3 GLU A  32     166.580  99.664 117.867  1.00 92.48           H
ATOM    156  HG2 GLU A  32     165.166  97.245 118.065  1.00 92.48           H
ATOM    157  HG3 GLU A  32     165.939  97.640 116.734  1.00 92.48           H
ATOM    158  N   GLY A  33     165.889 101.441 120.791  1.00 89.91           N
ATOM    159  CA  GLY A  33     165.876 102.842 121.178  1.00 89.91           C
ATOM    160  C   GLY A  33     165.272 103.118 122.540  1.00 89.91           C
ATOM    161  O   GLY A  33     165.217 104.289 122.942  1.00 89.91           O
ATOM    162  H   GLY A  33     166.373 100.947 121.302  1.00 89.91           H
ATOM    163  HA2 GLY A  33     166.788 103.174 121.184  1.00 89.91           H
ATOM    164  HA3 GLY A  33     165.376 103.351 120.521  1.00 89.91           H
ATOM    165  N   LEU A  34     164.817 102.109 123.279  1.00 87.85           N
ATOM    166  CA  LEU A  34     164.257 102.343 124.604  1.00 87.85           C
ATOM    167  C   LEU A  34     165.379 102.655 125.586  1.00 87.85           C
ATOM    168  O   LEU A  34     166.240 101.809 125.847  1.00 87.85           O
ATOM    169  CB  LEU A  34     163.462 101.125 125.070  1.00 87.85           C
ATOM    170  CG  LEU A  34     162.165 100.821 124.315  1.00 87.85           C
ATOM    171  CD1 LEU A  34     161.504  99.574 124.882  1.00 87.85           C
ATOM    172  CD2 LEU A  34     161.210 102.005 124.366  1.00 87.85           C
ATOM    173  H   LEU A  34     164.821 101.284 123.036  1.00 87.85           H
ATOM    174  HA  LEU A  34     163.663 103.108 124.572  1.00 87.85           H
ATOM    175  HB2 LEU A  34     164.031 100.344 124.990  1.00 87.85           H
ATOM    176  HB3 LEU A  34     163.227 101.256 126.002  1.00 87.85           H
ATOM    177  HG  LEU A  34     162.377 100.649 123.384  1.00 87.85           H
ATOM    178 HD11 LEU A  34     160.666  99.424 124.418  1.00 87.85           H
ATOM    179 HD12 LEU A  34     162.096  98.816 124.751  1.00 87.85           H
ATOM    180 HD13 LEU A  34     161.339  99.707 125.828  1.00 87.85           H
ATOM    181 HD21 LEU A  34     160.346 101.728 124.022  1.00 87.85           H
ATOM    182 HD22 LEU A  34     161.121 102.299 125.286  1.00 87.85           H
ATOM    183 HD23 LEU A  34     161.567 102.724 123.822  1.00 87.85           H
ATOM    184  N   GLN A  35     165.371 103.873 126.124  1.00 87.12           N
ATOM    185  CA  GLN A  35     166.387 104.323 127.066  1.00 87.12           C
ATOM    186  C   GLN A  35     165.814 104.604 128.445  1.00 87.12           C
ATOM    187  O   GLN A  35     166.298 104.048 129.438  1.00 87.12           O
ATOM    188  CB  GLN A  35     167.080 105.582 126.520  1.00 87.12           C
ATOM    189  CG  GLN A  35     167.794 105.376 125.192  1.00 87.12           C
ATOM    190  CD  GLN A  35     169.232 104.933 125.361  1.00 87.12           C
ATOM    191  OE1 GLN A  35     169.508 103.761 125.617  1.00 87.12           O
ATOM    192  NE2 GLN A  35     170.160 105.871 125.217  1.00 87.12           N
ATOM    193  H   GLN A  35     164.773 104.467 125.954  1.00 87.12           H
ATOM    194  HA  GLN A  35     167.060 103.632 127.160  1.00 87.12           H
ATOM    195  HB2 GLN A  35     166.414 106.274 126.392  1.00 87.12           H
ATOM    196  HB3 GLN A  35     167.739 105.878 127.165  1.00 87.12           H
ATOM    197  HG2 GLN A  35     167.329 104.694 124.682  1.00 87.12           H
ATOM    198  HG3 GLN A  35     167.794 106.213 124.701  1.00 87.12           H
ATOM    199 HE21 GLN A  35     169.930 106.680 125.038  1.00 87.12           H
ATOM    200 HE22 GLN A  35     170.992 105.670 125.303  1.00 87.12           H
ATOM    201  N   ARG A  36     164.789 105.450 128.536  1.00 85.95           N
ATOM    202  CA  ARG A  36     164.176 105.816 129.808  1.00 85.95           C
ATOM    203  C   ARG A  36     162.890 105.052 130.090  1.00 85.95           C
ATOM    204  O   ARG A  36     162.673 104.613 131.223  1.00 85.95           O
ATOM    205  CB  ARG A  36     163.885 107.320 129.835  1.00 85.95           C
ATOM    206  CG  ARG A  36     165.041 108.173 130.339  1.00 85.95           C
ATOM    207  CD  ARG A  36     164.542 109.470 130.953  1.00 85.95           C
ATOM    208  NE  ARG A  36     163.695 110.217 130.028  1.00 85.95           N
ATOM    209  CZ  ARG A  36     162.662 110.969 130.387  1.00 85.95           C
ATOM    210  NH1 ARG A  36     162.318 111.118 131.656  1.00 85.95           N
ATOM    211  NH2 ARG A  36     161.955 111.589 129.446  1.00 85.95           N
ATOM    212  H   ARG A  36     164.424 105.834 127.858  1.00 85.95           H
ATOM    213  HA  ARG A  36     164.799 105.620 130.525  1.00 85.95           H
ATOM    214  HB2 ARG A  36     163.673 107.613 128.935  1.00 85.95           H
ATOM    215  HB3 ARG A  36     163.126 107.479 130.418  1.00 85.95           H
ATOM    216  HG2 ARG A  36     165.531 107.685 131.019  1.00 85.95           H
ATOM    217  HG3 ARG A  36     165.625 108.393 129.596  1.00 85.95           H
ATOM    218  HD2 ARG A  36     164.026 109.259 131.746  1.00 85.95           H
ATOM    219  HD3 ARG A  36     165.301 110.027 131.186  1.00 85.95           H
ATOM    220  HE  ARG A  36     163.884 110.172 129.191  1.00 85.95           H
ATOM    221 HH11 ARG A  36     162.763 110.725 132.277  1.00 85.95           H
ATOM    222 HH12 ARG A  36     161.644 111.611 131.861  1.00 85.95           H
ATOM    223 HH21 ARG A  36     162.170 111.500 128.618  1.00 85.95           H
ATOM    224 HH22 ARG A  36     161.284 112.080 129.666  1.00 85.95           H
ATOM    225  N   VAL A  37     162.029 104.887 129.086  1.00 84.29           N
ATOM    226  CA  VAL A  37     160.770 104.179 129.284  1.00 84.29           C
ATOM    227  C   VAL A  37     161.051 102.698 129.502  1.00 84.29           C
ATOM    228  O   VAL A  37     161.839 102.083 128.772  1.00 84.29           O
ATOM    229  CB  VAL A  37     159.835 104.399 128.086  1.00 84.29           C
ATOM    230  CG1 VAL A  37     158.596 103.524 128.210  1.00 84.29           C
ATOM    231  CG2 VAL A  37     159.448 105.866 127.980  1.00 84.29           C
ATOM    232  H   VAL A  37     162.151 105.175 128.285  1.00 84.29           H
ATOM    233  HA  VAL A  37     160.332 104.524 130.077  1.00 84.29           H
ATOM    234  HB  VAL A  37     160.299 104.150 127.271  1.00 84.29           H
ATOM    235 HG11 VAL A  37     157.915 103.857 127.604  1.00 84.29           H
ATOM    236 HG12 VAL A  37     158.826 102.611 127.976  1.00 84.29           H
ATOM    237 HG13 VAL A  37     158.272 103.563 129.123  1.00 84.29           H
ATOM    238 HG21 VAL A  37     158.844 105.980 127.230  1.00 84.29           H
ATOM    239 HG22 VAL A  37     159.011 106.137 128.802  1.00 84.29           H
ATOM    240 HG23 VAL A  37     160.250 106.395 127.842  1.00 84.29           H
ATOM    241  N   ALA A  38     160.408 102.121 130.513  1.00 78.13           N
ATOM    242  CA  ALA A  38     160.589 100.709 130.810  1.00 78.13           C
ATOM    243  C   ALA A  38     159.983  99.845 129.710  1.00 78.13           C
ATOM    244  O   ALA A  38     158.995 100.213 129.069  1.00 78.13           O
ATOM    245  CB  ALA A  38     159.953 100.361 132.155  1.00 78.13           C
ATOM    246  H   ALA A  38     159.862 102.527 131.040  1.00 78.13           H
ATOM    247  HA  ALA A  38     161.538 100.513 130.862  1.00 78.13           H
ATOM    248  HB1 ALA A  38     160.087  99.416 132.332  1.00 78.13           H
ATOM    249  HB2 ALA A  38     160.375 100.891 132.849  1.00 78.13           H
ATOM    250  HB3 ALA A  38     159.005 100.560 132.116  1.00 78.13           H
ATOM    251  N   VAL A  39     160.595  98.679 129.491  1.00 78.81           N
ATOM    252  CA  VAL A  39     160.081  97.752 128.486  1.00 78.81           C
ATOM    253  C   VAL A  39     158.686  97.277 128.869  1.00 78.81           C
ATOM    254  O   VAL A  39     157.776  97.232 128.032  1.00 78.81           O
ATOM    255  CB  VAL A  39     161.052  96.570 128.304  1.00 78.81           C
ATOM    256  CG1 VAL A  39     160.483  95.556 127.321  1.00 78.81           C
ATOM    257  CG2 VAL A  39     162.413  97.067 127.841  1.00 78.81           C
ATOM    258  H   VAL A  39     161.297  98.406 129.905  1.00 78.81           H
ATOM    259  HA  VAL A  39     160.015  98.216 127.636  1.00 78.81           H
ATOM    260  HB  VAL A  39     161.171  96.125 129.158  1.00 78.81           H
ATOM    261 HG11 VAL A  39     161.189  94.946 127.055  1.00 78.81           H
ATOM    262 HG12 VAL A  39     159.766  95.064 127.750  1.00 78.81           H
ATOM    263 HG13 VAL A  39     160.145  96.027 126.543  1.00 78.81           H
ATOM    264 HG21 VAL A  39     162.991  96.303 127.685  1.00 78.81           H
ATOM    265 HG22 VAL A  39     162.301  97.570 127.019  1.00 78.81           H
ATOM    266 HG23 VAL A  39     162.794  97.635 128.528  1.00 78.81           H
ATOM    267  N   GLY A  40     158.494  96.913 130.139  1.00 75.59           N
ATOM    268  CA  GLY A  40     157.174  96.503 130.587  1.00 75.59           C
ATOM    269  C   GLY A  40     156.156  97.623 130.497  1.00 75.59           C
ATOM    270  O   GLY A  40     155.000  97.399 130.129  1.00 75.59           O
ATOM    271  H   GLY A  40     159.103  96.896 130.746  1.00 75.59           H
ATOM    272  HA2 GLY A  40     156.864  95.762 130.043  1.00 75.59           H
ATOM    273  HA3 GLY A  40     157.224  96.207 131.510  1.00 75.59           H
ATOM    274  N   ALA A  41     156.569  98.846 130.839  1.00 77.36           N
ATOM    275  CA  ALA A  41     155.666  99.985 130.721  1.00 77.36           C
ATOM    276  C   ALA A  41     155.244 100.200 129.274  1.00 77.36           C
ATOM    277  O   ALA A  41     154.063 100.437 128.992  1.00 77.36           O
ATOM    278  CB  ALA A  41     156.332 101.243 131.279  1.00 77.36           C
ATOM    279  H   ALA A  41     157.353  99.038 131.136  1.00 77.36           H
ATOM    280  HA  ALA A  41     154.867  99.811 131.244  1.00 77.36           H
ATOM    281  HB1 ALA A  41     155.719 101.989 131.192  1.00 77.36           H
ATOM    282  HB2 ALA A  41     156.547 101.098 132.213  1.00 77.36           H
ATOM    283  HB3 ALA A  41     157.142 101.419 130.776  1.00 77.36           H
ATOM    284  N   ALA A  42     156.194 100.118 128.340  1.00 79.82           N
ATOM    285  CA  ALA A  42     155.855 100.267 126.928  1.00 79.82           C
ATOM    286  C   ALA A  42     154.928  99.150 126.466  1.00 79.82           C
ATOM    287  O   ALA A  42     153.978  99.392 125.711  1.00 79.82           O
ATOM    288  CB  ALA A  42     157.129 100.290 126.083  1.00 79.82           C
ATOM    289  H   ALA A  42     157.028  99.979 128.496  1.00 79.82           H
ATOM    290  HA  ALA A  42     155.395 101.111 126.801  1.00 79.82           H
ATOM    291  HB1 ALA A  42     156.886 100.388 125.149  1.00 79.82           H
ATOM    292  HB2 ALA A  42     157.679 101.039 126.362  1.00 79.82           H
ATOM    293  HB3 ALA A  42     157.610  99.458 126.215  1.00 79.82           H
ATOM    294  N   LEU A  43     155.191  97.917 126.906  1.00 81.21           N
ATOM    295  CA  LEU A  43     154.329  96.802 126.533  1.00 81.21           C
ATOM    296  C   LEU A  43     152.908  97.019 127.035  1.00 81.21           C
ATOM    297  O   LEU A  43     151.939  96.764 126.311  1.00 81.21           O
ATOM    298  CB  LEU A  43     154.899  95.494 127.083  1.00 81.21           C
ATOM    299  CG  LEU A  43     154.226  94.205 126.602  1.00 81.21           C
ATOM    300  CD1 LEU A  43     155.248  93.085 126.495  1.00 81.21           C
ATOM    301  CD2 LEU A  43     153.083  93.800 127.526  1.00 81.21           C
ATOM    302  H   LEU A  43     155.852  97.705 127.414  1.00 81.21           H
ATOM    303  HA  LEU A  43     154.300  96.735 125.567  1.00 81.21           H
ATOM    304  HB2 LEU A  43     155.834  95.441 126.831  1.00 81.21           H
ATOM    305  HB3 LEU A  43     154.828  95.515 128.050  1.00 81.21           H
ATOM    306  HG  LEU A  43     153.855  94.355 125.718  1.00 81.21           H
ATOM    307 HD11 LEU A  43     154.797  92.273 126.216  1.00 81.21           H
ATOM    308 HD12 LEU A  43     155.921  93.332 125.842  1.00 81.21           H
ATOM    309 HD13 LEU A  43     155.661  92.952 127.363  1.00 81.21           H
ATOM    310 HD21 LEU A  43     152.784  92.910 127.283  1.00 81.21           H
ATOM    311 HD22 LEU A  43     153.402  93.802 128.442  1.00 81.21           H
ATOM    312 HD23 LEU A  43     152.354  94.431 127.428  1.00 81.21           H
ATOM    313  N   LEU A  44     152.765  97.485 128.276  1.00 79.82           N
ATOM    314  CA  LEU A  44     151.437  97.784 128.799  1.00 79.82           C
ATOM    315  C   LEU A  44     150.776  98.902 128.004  1.00 79.82           C
ATOM    316  O   LEU A  44     149.585  98.824 127.680  1.00 79.82           O
ATOM    317  CB  LEU A  44     151.528  98.163 130.277  1.00 79.82           C
ATOM    318  CG  LEU A  44     150.193  98.432 130.975  1.00 79.82           C
ATOM    319  CD1 LEU A  44     150.195  97.839 132.375  1.00 79.82           C
ATOM    320  CD2 LEU A  44     149.893  99.924 131.026  1.00 79.82           C
ATOM    321  H   LEU A  44     153.410  97.633 128.825  1.00 79.82           H
ATOM    322  HA  LEU A  44     150.881  96.992 128.725  1.00 79.82           H
ATOM    323  HB2 LEU A  44     151.964  97.438 130.753  1.00 79.82           H
ATOM    324  HB3 LEU A  44     152.065  98.967 130.355  1.00 79.82           H
ATOM    325  HG  LEU A  44     149.484  98.004 130.471  1.00 79.82           H
ATOM    326 HD11 LEU A  44     149.351  98.045 132.806  1.00 79.82           H
ATOM    327 HD12 LEU A  44     150.308  96.877 132.310  1.00 79.82           H
ATOM    328 HD13 LEU A  44     150.928  98.225 132.880  1.00 79.82           H
ATOM    329 HD21 LEU A  44     149.065 100.062 131.512  1.00 79.82           H
ATOM    330 HD22 LEU A  44     150.621 100.378 131.479  1.00 79.82           H
ATOM    331 HD23 LEU A  44     149.804 100.263 130.122  1.00 79.82           H
ATOM    332  N   SER A  45     151.535  99.950 127.678  1.00 80.69           N
ATOM    333  CA  SER A  45     150.959 101.086 126.965  1.00 80.69           C
ATOM    334  C   SER A  45     150.460 100.679 125.585  1.00 80.69           C
ATOM    335  O   SER A  45     149.368 101.083 125.169  1.00 80.69           O
ATOM    336  CB  SER A  45     151.991 102.207 126.850  1.00 80.69           C
ATOM    337  OG  SER A  45     151.464 103.312 126.136  1.00 80.69           O
ATOM    338  H   SER A  45     152.373 100.026 127.855  1.00 80.69           H
ATOM    339  HA  SER A  45     150.203 101.425 127.469  1.00 80.69           H
ATOM    340  HB2 SER A  45     152.242 102.498 127.741  1.00 80.69           H
ATOM    341  HB3 SER A  45     152.771 101.871 126.380  1.00 80.69           H
ATOM    342  HG  SER A  45     152.048 103.912 126.065  1.00 80.69           H
ATOM    343  N   MET A  46     151.237  99.881 124.864  1.00 85.44           N
ATOM    344  CA  MET A  46     150.837  99.486 123.519  1.00 85.44           C
ATOM    345  C   MET A  46     149.684  98.489 123.601  1.00 85.44           C
ATOM    346  O   MET A  46     149.796  97.478 124.305  1.00 85.44           O
ATOM    347  CB  MET A  46     152.019  98.881 122.758  1.00 85.44           C
ATOM    348  CG  MET A  46     152.496  97.528 123.267  1.00 85.44           C
ATOM    349  SD  MET A  46     153.906  96.908 122.328  1.00 85.44           S
ATOM    350  CE  MET A  46     154.172  95.317 123.105  1.00 85.44           C
ATOM    351  H   MET A  46     151.991  99.559 125.124  1.00 85.44           H
ATOM    352  HA  MET A  46     150.561 100.279 123.038  1.00 85.44           H
ATOM    353  HB2 MET A  46     151.762  98.769 121.830  1.00 85.44           H
ATOM    354  HB3 MET A  46     152.768  99.494 122.816  1.00 85.44           H
ATOM    355  HG2 MET A  46     152.763  97.614 124.194  1.00 85.44           H
ATOM    356  HG3 MET A  46     151.781  96.880 123.182  1.00 85.44           H
ATOM    357  HE1 MET A  46     154.569  94.714 122.457  1.00 85.44           H
ATOM    358  HE2 MET A  46     154.770  95.428 123.861  1.00 85.44           H
ATOM    359  HE3 MET A  46     153.319  94.965 123.403  1.00 85.44           H
ATOM    360  N   PRO A  47     148.560  98.739 122.921  1.00 86.97           N
ATOM    361  CA  PRO A  47     147.457  97.764 122.971  1.00 86.97           C
ATOM    362  C   PRO A  47     147.846  96.388 122.464  1.00 86.97           C
ATOM    363  O   PRO A  47     147.326  95.383 122.965  1.00 86.97           O
ATOM    364  CB  PRO A  47     146.378  98.408 122.088  1.00 86.97           C
ATOM    365  CG  PRO A  47     146.716  99.858 122.049  1.00 86.97           C
ATOM    366  CD  PRO A  47     148.204  99.936 122.140  1.00 86.97           C
ATOM    367  HA  PRO A  47     147.121  97.686 123.877  1.00 86.97           H
ATOM    368  HB2 PRO A  47     146.412  98.024 121.198  1.00 86.97           H
ATOM    369  HB3 PRO A  47     145.504  98.271 122.487  1.00 86.97           H
ATOM    370  HG2 PRO A  47     146.406 100.241 121.214  1.00 86.97           H
ATOM    371  HG3 PRO A  47     146.305 100.307 122.803  1.00 86.97           H
ATOM    372  HD2 PRO A  47     148.601  99.895 121.256  1.00 86.97           H
ATOM    373  HD3 PRO A  47     148.466 100.742 122.611  1.00 86.97           H
ATOM    374  N   VAL A  48     148.745  96.308 121.482  1.00 87.52           N
ATOM    375  CA  VAL A  48     149.141  95.017 120.936  1.00 87.52           C
ATOM    376  C   VAL A  48     149.894  94.217 121.993  1.00 87.52           C
ATOM    377  O   VAL A  48     150.546  94.773 122.887  1.00 87.52           O
ATOM    378  CB  VAL A  48     149.998  95.205 119.670  1.00 87.52           C
ATOM    379  CG1 VAL A  48     151.359  95.787 120.025  1.00 87.52           C
ATOM    380  CG2 VAL A  48     150.153  93.884 118.931  1.00 87.52           C
ATOM    381  H   VAL A  48     149.136  96.983 121.119  1.00 87.52           H
ATOM    382  HA  VAL A  48     148.346  94.519 120.690  1.00 87.52           H
ATOM    383  HB  VAL A  48     149.551  95.828 119.076  1.00 87.52           H
ATOM    384 HG11 VAL A  48     151.782  96.112 119.216  1.00 87.52           H
ATOM    385 HG12 VAL A  48     151.236  96.518 120.651  1.00 87.52           H
ATOM    386 HG13 VAL A  48     151.906  95.095 120.429  1.00 87.52           H
ATOM    387 HG21 VAL A  48     150.612  94.046 118.092  1.00 87.52           H
ATOM    388 HG22 VAL A  48     150.672  93.274 119.478  1.00 87.52           H
ATOM    389 HG23 VAL A  48     149.274  93.512 118.761  1.00 87.52           H
ATOM    390  N   ARG A  49     149.796  92.893 121.893  1.00 88.35           N
ATOM    391  CA  ARG A  49     150.499  91.996 122.797  1.00 88.35           C
ATOM    392  C   ARG A  49     150.982  90.785 122.013  1.00 88.35           C
ATOM    393  O   ARG A  49     150.402  90.420 120.987  1.00 88.35           O
ATOM    394  CB  ARG A  49     149.602  91.557 123.961  1.00 88.35           C
ATOM    395  CG  ARG A  49     149.221  92.685 124.905  1.00 88.35           C
ATOM    396  CD  ARG A  49     148.290  92.201 126.003  1.00 88.35           C
ATOM    397  NE  ARG A  49     148.931  91.229 126.881  1.00 88.35           N
ATOM    398  CZ  ARG A  49     149.641  91.538 127.958  1.00 88.35           C
ATOM    399  NH1 ARG A  49     149.837  92.795 128.322  1.00 88.35           N
ATOM    400  NH2 ARG A  49     150.169  90.560 128.688  1.00 88.35           N
ATOM    401  H   ARG A  49     149.323  92.487 121.301  1.00 88.35           H
ATOM    402  HA  ARG A  49     151.273  92.450 123.164  1.00 88.35           H
ATOM    403  HB2 ARG A  49     148.783  91.183 123.600  1.00 88.35           H
ATOM    404  HB3 ARG A  49     150.071  90.883 124.478  1.00 88.35           H
ATOM    405  HG2 ARG A  49     150.022  93.040 125.320  1.00 88.35           H
ATOM    406  HG3 ARG A  49     148.765  93.381 124.405  1.00 88.35           H
ATOM    407  HD2 ARG A  49     148.004  92.957 126.537  1.00 88.35           H
ATOM    408  HD3 ARG A  49     147.519  91.773 125.596  1.00 88.35           H
ATOM    409  HE  ARG A  49     148.863  90.397 126.673  1.00 88.35           H
ATOM    410 HH11 ARG A  49     149.502  93.438 127.860  1.00 88.35           H
ATOM    411 HH12 ARG A  49     150.302  92.970 129.024  1.00 88.35           H
ATOM    412 HH21 ARG A  49     150.049  89.740 128.460  1.00 88.35           H
ATOM    413 HH22 ARG A  49     150.632  90.748 129.388  1.00 88.35           H
ATOM    414  N   THR A  50     152.052  90.167 122.509  1.00 90.53           N
ATOM    415  CA  THR A  50     152.636  89.022 121.825  1.00 90.53           C
ATOM    416  C   THR A  50     151.653  87.857 121.792  1.00 90.53           C
ATOM    417  O   THR A  50     150.933  87.600 122.761  1.00 90.53           O
ATOM    418  CB  THR A  50     153.931  88.596 122.518  1.00 90.53           C
ATOM    419  OG1 THR A  50     154.801  89.727 122.651  1.00 90.53           O
ATOM    420  CG2 THR A  50     154.636  87.510 121.718  1.00 90.53           C
ATOM    421  H   THR A  50     152.454  90.391 123.235  1.00 90.53           H
ATOM    422  HA  THR A  50     152.846  89.268 120.911  1.00 90.53           H
ATOM    423  HB  THR A  50     153.724  88.243 123.398  1.00 90.53           H
ATOM    424  HG1 THR A  50     155.507  89.501 123.047  1.00 90.53           H
ATOM    425 HG21 THR A  50     155.512  87.336 122.098  1.00 90.53           H
ATOM    426 HG22 THR A  50     154.117  86.690 121.737  1.00 90.53           H
ATOM    427 HG23 THR A  50     154.744  87.795 120.797  1.00 90.53           H
ATOM    428  N   GLY A  51     151.631  87.149 120.665  1.00 88.08           N
ATOM    429  CA  GLY A  51     150.767  85.995 120.508  1.00 88.08           C
ATOM    430  C   GLY A  51     149.381  86.349 120.011  1.00 88.08           C
ATOM    431  O   GLY A  51     148.388  85.776 120.467  1.00 88.08           O
ATOM    432  H   GLY A  51     152.113  87.322 119.974  1.00 88.08           H
ATOM    433  HA2 GLY A  51     151.169  85.378 119.876  1.00 88.08           H
ATOM    434  HA3 GLY A  51     150.678  85.542 121.361  1.00 88.08           H
ATOM    435  N   ASP A  52     149.300  87.290 119.072  1.00 88.29           N
ATOM    436  CA  ASP A  52     148.020  87.722 118.531  1.00 88.29           C
ATOM    437  C   ASP A  52     148.228  88.247 117.119  1.00 88.29           C
ATOM    438  O   ASP A  52     149.347  88.571 116.713  1.00 88.29           O
ATOM    439  CB  ASP A  52     147.372  88.798 119.411  1.00 88.29           C
ATOM    440  CG  ASP A  52     145.874  88.897 119.203  1.00 88.29           C
ATOM    441  OD1 ASP A  52     145.211  87.842 119.119  1.00 88.29           O
ATOM    442  OD2 ASP A  52     145.359  90.032 119.120  1.00 88.29           O
ATOM    443  H   ASP A  52     149.978  87.694 118.731  1.00 88.29           H
ATOM    444  HA  ASP A  52     147.419  86.962 118.487  1.00 88.29           H
ATOM    445  HB2 ASP A  52     147.532  88.584 120.344  1.00 88.29           H
ATOM    446  HB3 ASP A  52     147.763  89.659 119.196  1.00 88.29           H
ATOM    447  N   THR A  53     147.130  88.322 116.371  1.00 88.66           N
ATOM    448  CA  THR A  53     147.182  88.848 115.015  1.00 88.66           C
ATOM    449  C   THR A  53     147.407  90.356 115.038  1.00 88.66           C
ATOM    450  O   THR A  53     146.887  91.065 115.904  1.00 88.66           O
ATOM    451  CB  THR A  53     145.888  88.522 114.267  1.00 88.66           C
ATOM    452  OG1 THR A  53     146.033  88.863 112.882  1.00 88.66           O
ATOM    453  CG2 THR A  53     144.711  89.291 114.856  1.00 88.66           C
ATOM    454  H   THR A  53     146.347  88.074 116.626  1.00 88.66           H
ATOM    455  HA  THR A  53     147.920  88.437 114.540  1.00 88.66           H
ATOM    456  HB  THR A  53     145.702  87.573 114.345  1.00 88.66           H
ATOM    457  HG1 THR A  53     145.324  88.687 112.467  1.00 88.66           H
ATOM    458 HG21 THR A  53     143.876  88.908 114.542  1.00 88.66           H
ATOM    459 HG22 THR A  53     144.734  89.242 115.825  1.00 88.66           H
ATOM    460 HG23 THR A  53     144.751  90.221 114.587  1.00 88.66           H
ATOM    461  N   VAL A  54     148.191  90.843 114.079  1.00 88.28           N
ATOM    462  CA  VAL A  54     148.513  92.259 113.960  1.00 88.28           C
ATOM    463  C   VAL A  54     148.327  92.680 112.510  1.00 88.28           C
ATOM    464  O   VAL A  54     148.701  91.947 111.587  1.00 88.28           O
ATOM    465  CB  VAL A  54     149.949  92.562 114.436  1.00 88.28           C
ATOM    466  CG1 VAL A  54     150.355  93.978 114.049  1.00 88.28           C
ATOM    467  CG2 VAL A  54     150.057  92.365 115.939  1.00 88.28           C
ATOM    468  H   VAL A  54     148.558  90.358 113.471  1.00 88.28           H
ATOM    469  HA  VAL A  54     147.898  92.775 114.505  1.00 88.28           H
ATOM    470  HB  VAL A  54     150.562  91.945 114.007  1.00 88.28           H
ATOM    471 HG11 VAL A  54     151.117  94.244 114.587  1.00 88.28           H
ATOM    472 HG12 VAL A  54     150.594  93.996 113.109  1.00 88.28           H
ATOM    473 HG13 VAL A  54     149.610  94.577 114.216  1.00 88.28           H
ATOM    474 HG21 VAL A  54     150.945  92.626 116.229  1.00 88.28           H
ATOM    475 HG22 VAL A  54     149.391  92.918 116.376  1.00 88.28           H
ATOM    476 HG23 VAL A  54     149.899  91.431 116.147  1.00 88.28           H
ATOM    477  N   ASN A  55     147.749  93.862 112.311  1.00 86.67           N
ATOM    478  CA  ASN A  55     147.480  94.401 110.987  1.00 86.67           C
ATOM    479  C   ASN A  55     147.978  95.841 110.919  1.00 86.67           C
ATOM    480  O   ASN A  55     148.512  96.389 111.890  1.00 86.67           O
ATOM    481  CB  ASN A  55     145.984  94.324 110.653  1.00 86.67           C
ATOM    482  CG  ASN A  55     145.567  92.953 110.159  1.00 86.67           C
ATOM    483  OD1 ASN A  55     146.325  91.988 110.257  1.00 86.67           O
ATOM    484  ND2 ASN A  55     144.357  92.862 109.621  1.00 86.67           N
ATOM    485  H   ASN A  55     147.497  94.382 112.948  1.00 86.67           H
ATOM    486  HA  ASN A  55     147.964  93.884 110.325  1.00 86.67           H
ATOM    487  HB2 ASN A  55     145.471  94.523 111.453  1.00 86.67           H
ATOM    488  HB3 ASN A  55     145.775  94.967 109.958  1.00 86.67           H
ATOM    489 HD21 ASN A  55     143.856  93.559 109.569  1.00 86.67           H
ATOM    490 HD22 ASN A  55     144.074  92.105 109.325  1.00 86.67           H
ATOM    491  N   ASP A  56     147.797  96.453 109.747  1.00 85.70           N
ATOM    492  CA  ASP A  56     148.256  97.823 109.548  1.00 85.70           C
ATOM    493  C   ASP A  56     147.542  98.785 110.487  1.00 85.70           C
ATOM    494  O   ASP A  56     148.150  99.735 110.992  1.00 85.70           O
ATOM    495  CB  ASP A  56     148.045  98.236 108.092  1.00 85.70           C
ATOM    496  CG  ASP A  56     148.734  97.302 107.116  1.00 85.70           C
ATOM    497  OD1 ASP A  56     148.338  96.120 107.044  1.00 85.70           O
ATOM    498  OD2 ASP A  56     149.671  97.750 106.422  1.00 85.70           O
ATOM    499  H   ASP A  56     147.416  96.101 109.062  1.00 85.70           H
ATOM    500  HA  ASP A  56     149.207  97.869 109.737  1.00 85.70           H
ATOM    501  HB2 ASP A  56     147.095  98.229 107.895  1.00 85.70           H
ATOM    502  HB3 ASP A  56     148.405  99.127 107.960  1.00 85.70           H
ATOM    503  N   GLU A  57     146.247  98.564 110.725  1.00 85.87           N
ATOM    504  CA  GLU A  57     145.516  99.427 111.649  1.00 85.87           C
ATOM    505  C   GLU A  57     146.090  99.335 113.058  1.00 85.87           C
ATOM    506  O   GLU A  57     146.257 100.356 113.736  1.00 85.87           O
ATOM    507  CB  GLU A  57     144.032  99.057 111.649  1.00 85.87           C
ATOM    508  CG  GLU A  57     143.728  97.703 112.268  1.00 85.87           C
ATOM    509  CD  GLU A  57     142.390  97.147 111.828  1.00 85.87           C
ATOM    510  OE1 GLU A  57     141.361  97.815 112.061  1.00 85.87           O
ATOM    511  OE2 GLU A  57     142.367  96.039 111.250  1.00 85.87           O
ATOM    512  H   GLU A  57     145.779  97.935 110.372  1.00 85.87           H
ATOM    513  HA  GLU A  57     145.596 100.347 111.352  1.00 85.87           H
ATOM    514  HB2 GLU A  57     143.544  99.728 112.152  1.00 85.87           H
ATOM    515  HB3 GLU A  57     143.715  99.041 110.732  1.00 85.87           H
ATOM    516  HG2 GLU A  57     144.416  97.072 112.004  1.00 85.87           H
ATOM    517  HG3 GLU A  57     143.712  97.793 113.234  1.00 85.87           H
ATOM    518  N   ASP A  58     146.402  98.120 113.515  1.00 87.54           N
ATOM    519  CA  ASP A  58     147.002  97.959 114.836  1.00 87.54           C
ATOM    520  C   ASP A  58     148.376  98.613 114.898  1.00 87.54           C
ATOM    521  O   ASP A  58     148.729  99.245 115.902  1.00 87.54           O
ATOM    522  CB  ASP A  58     147.101  96.474 115.188  1.00 87.54           C
ATOM    523  CG  ASP A  58     147.164  96.231 116.684  1.00 87.54           C
ATOM    524  OD1 ASP A  58     147.236  97.217 117.448  1.00 87.54           O
ATOM    525  OD2 ASP A  58     147.142  95.053 117.097  1.00 87.54           O
ATOM    526  H   ASP A  58     146.279  97.385 113.086  1.00 87.54           H
ATOM    527  HA  ASP A  58     146.434  98.389 115.494  1.00 87.54           H
ATOM    528  HB2 ASP A  58     146.321  96.014 114.841  1.00 87.54           H
ATOM    529  HB3 ASP A  58     147.907  96.108 114.790  1.00 87.54           H
ATOM    530  N   ILE A  59     149.169  98.467 113.835  1.00 87.58           N
ATOM    531  CA  ILE A  59     150.489  99.089 113.808  1.00 87.58           C
ATOM    532  C   ILE A  59     150.361 100.605 113.891  1.00 87.58           C
ATOM    533  O   ILE A  59     151.105 101.268 114.625  1.00 87.58           O
ATOM    534  CB  ILE A  59     151.256  98.652 112.547  1.00 87.58           C
ATOM    535  CG1 ILE A  59     151.644  97.175 112.649  1.00 87.58           C
ATOM    536  CG2 ILE A  59     152.492  99.512 112.352  1.00 87.58           C
ATOM    537  CD1 ILE A  59     151.841  96.500 111.308  1.00 87.58           C
ATOM    538  H   ILE A  59     148.968  98.021 113.128  1.00 87.58           H
ATOM    539  HA  ILE A  59     150.992  98.790 114.581  1.00 87.58           H
ATOM    540  HB  ILE A  59     150.677  98.766 111.778  1.00 87.58           H
ATOM    541 HG12 ILE A  59     152.477  97.104 113.141  1.00 87.58           H
ATOM    542 HG13 ILE A  59     150.943  96.698 113.119  1.00 87.58           H
ATOM    543 HG21 ILE A  59     153.121  99.037 111.788  1.00 87.58           H
ATOM    544 HG22 ILE A  59     152.235 100.347 111.931  1.00 87.58           H
ATOM    545 HG23 ILE A  59     152.890  99.684 113.219  1.00 87.58           H
ATOM    546 HD11 ILE A  59     152.068  95.569 111.455  1.00 87.58           H
ATOM    547 HD12 ILE A  59     151.018  96.564 110.799  1.00 87.58           H
ATOM    548 HD13 ILE A  59     152.560  96.946 110.834  1.00 87.58           H
ATOM    549  N   SER A  60     149.417 101.177 113.141  1.00 86.03           N
ATOM    550  CA  SER A  60     149.213 102.621 113.178  1.00 86.03           C
ATOM    551  C   SER A  60     148.738 103.075 114.553  1.00 86.03           C
ATOM    552  O   SER A  60     149.166 104.124 115.050  1.00 86.03           O
ATOM    553  CB  SER A  60     148.211 103.034 112.100  1.00 86.03           C
ATOM    554  OG  SER A  60     148.676 102.676 110.810  1.00 86.03           O
ATOM    555  H   SER A  60     148.889 100.755 112.609  1.00 86.03           H
ATOM    556  HA  SER A  60     150.055 103.064 112.990  1.00 86.03           H
ATOM    557  HB2 SER A  60     147.367 102.586 112.267  1.00 86.03           H
ATOM    558  HB3 SER A  60     148.088 103.995 112.136  1.00 86.03           H
ATOM    559  HG  SER A  60     148.122 102.919 110.228  1.00 86.03           H
ATOM    560  N   ASN A  61     147.843 102.308 115.178  1.00 86.76           N
ATOM    561  CA  ASN A  61     147.384 102.657 116.519  1.00 86.76           C
ATOM    562  C   ASN A  61     148.540 102.646 117.510  1.00 86.76           C
ATOM    563  O   ASN A  61     148.659 103.547 118.349  1.00 86.76           O
ATOM    564  CB  ASN A  61     146.288 101.691 116.967  1.00 86.76           C
ATOM    565  CG  ASN A  61     144.954 101.975 116.307  1.00 86.76           C
ATOM    566  OD1 ASN A  61     144.429 101.149 115.560  1.00 86.76           O
ATOM    567  ND2 ASN A  61     144.396 103.149 116.581  1.00 86.76           N
ATOM    568  H   ASN A  61     147.492 101.593 114.852  1.00 86.76           H
ATOM    569  HA  ASN A  61     147.010 103.552 116.503  1.00 86.76           H
ATOM    570  HB2 ASN A  61     146.550 100.786 116.736  1.00 86.76           H
ATOM    571  HB3 ASN A  61     146.171 101.768 117.927  1.00 86.76           H
ATOM    572 HD21 ASN A  61     144.793 103.701 117.108  1.00 86.76           H
ATOM    573 HD22 ASN A  61     143.639 103.357 116.230  1.00 86.76           H
ATOM    574  N   THR A  62     149.403 101.631 117.428  1.00 87.64           N
ATOM    575  CA  THR A  62     150.564 101.579 118.311  1.00 87.64           C
ATOM    576  C   THR A  62     151.496 102.758 118.062  1.00 87.64           C
ATOM    577  O   THR A  62     152.021 103.357 119.008  1.00 87.64           O
ATOM    578  CB  THR A  62     151.311 100.258 118.119  1.00 87.64           C
ATOM    579  OG1 THR A  62     151.559 100.042 116.724  1.00 87.64           O
ATOM    580  CG2 THR A  62     150.497  99.098 118.674  1.00 87.64           C
ATOM    581  H   THR A  62     149.340 100.973 116.879  1.00 87.64           H
ATOM    582  HA  THR A  62     150.263 101.623 119.232  1.00 87.64           H
ATOM    583  HB  THR A  62     152.156 100.294 118.594  1.00 87.64           H
ATOM    584  HG1 THR A  62     151.971  99.318 116.614  1.00 87.64           H
ATOM    585 HG21 THR A  62     150.970  98.263 118.531  1.00 87.64           H
ATOM    586 HG22 THR A  62     150.352  99.220 119.625  1.00 87.64           H
ATOM    587 HG23 THR A  62     149.637  99.053 118.228  1.00 87.64           H
ATOM    588  N   ILE A  63     151.714 103.106 116.792  1.00 89.01           N
ATOM    589  CA  ILE A  63     152.583 104.234 116.467  1.00 89.01           C
ATOM    590  C   ILE A  63     152.016 105.521 117.053  1.00 89.01           C
ATOM    591  O   ILE A  63     152.743 106.337 117.631  1.00 89.01           O
ATOM    592  CB  ILE A  63     152.771 104.346 114.943  1.00 89.01           C
ATOM    593  CG1 ILE A  63     153.574 103.156 114.414  1.00 89.01           C
ATOM    594  CG2 ILE A  63     153.464 105.653 114.588  1.00 89.01           C
ATOM    595  CD1 ILE A  63     153.289 102.829 112.963  1.00 89.01           C
ATOM    596  H   ILE A  63     151.374 102.709 116.109  1.00 89.01           H
ATOM    597  HA  ILE A  63     153.455 104.084 116.865  1.00 89.01           H
ATOM    598  HB  ILE A  63     151.896 104.338 114.524  1.00 89.01           H
ATOM    599 HG12 ILE A  63     154.519 103.359 114.492  1.00 89.01           H
ATOM    600 HG13 ILE A  63     153.361 102.372 114.942  1.00 89.01           H
ATOM    601 HG21 ILE A  63     153.829 105.580 113.692  1.00 89.01           H
ATOM    602 HG22 ILE A  63     152.819 106.377 114.622  1.00 89.01           H
ATOM    603 HG23 ILE A  63     154.180 105.814 115.222  1.00 89.01           H
ATOM    604 HD11 ILE A  63     153.859 102.094 112.687  1.00 89.01           H
ATOM    605 HD12 ILE A  63     152.357 102.577 112.874  1.00 89.01           H
ATOM    606 HD13 ILE A  63     153.474 103.612 112.422  1.00 89.01           H
ATOM    607  N   ARG A  64     150.707 105.725 116.900  1.00 88.16           N
ATOM    608  CA  ARG A  64     150.084 106.939 117.417  1.00 88.16           C
ATOM    609  C   ARG A  64     150.140 106.982 118.939  1.00 88.16           C
ATOM    610  O   ARG A  64     150.357 108.046 119.528  1.00 88.16           O
ATOM    611  CB  ARG A  64     148.640 107.034 116.927  1.00 88.16           C
ATOM    612  CG  ARG A  64     148.510 107.381 115.448  1.00 88.16           C
ATOM    613  CD  ARG A  64     148.977 108.800 115.140  1.00 88.16           C
ATOM    614  NE  ARG A  64     148.319 109.796 115.981  1.00 88.16           N
ATOM    615  CZ  ARG A  64     148.914 110.514 116.926  1.00 88.16           C
ATOM    616  NH1 ARG A  64     150.205 110.383 117.193  1.00 88.16           N
ATOM    617  NH2 ARG A  64     148.195 111.388 117.624  1.00 88.16           N
ATOM    618  H   ARG A  64     150.166 105.184 116.507  1.00 88.16           H
ATOM    619  HA  ARG A  64     150.569 107.708 117.082  1.00 88.16           H
ATOM    620  HB2 ARG A  64     148.208 106.177 117.067  1.00 88.16           H
ATOM    621  HB3 ARG A  64     148.180 107.718 117.438  1.00 88.16           H
ATOM    622  HG2 ARG A  64     149.052 106.767 114.929  1.00 88.16           H
ATOM    623  HG3 ARG A  64     147.579 107.307 115.186  1.00 88.16           H
ATOM    624  HD2 ARG A  64     149.935 108.853 115.263  1.00 88.16           H
ATOM    625  HD3 ARG A  64     148.756 109.004 114.218  1.00 88.16           H
ATOM    626  HE  ARG A  64     147.477 109.922 115.860  1.00 88.16           H
ATOM    627 HH11 ARG A  64     150.688 109.825 116.755  1.00 88.16           H
ATOM    628 HH12 ARG A  64     150.562 110.863 117.811  1.00 88.16           H
ATOM    629 HH21 ARG A  64     147.355 111.482 117.460  1.00 88.16           H
ATOM    630 HH22 ARG A  64     148.568 111.860 118.238  1.00 88.16           H
ATOM    631  N   ALA A  65     149.937 105.836 119.595  1.00 86.68           N
ATOM    632  CA  ALA A  65     150.043 105.797 121.050  1.00 86.68           C
ATOM    633  C   ALA A  65     151.457 106.138 121.505  1.00 86.68           C
ATOM    634  O   ALA A  65     151.645 106.901 122.461  1.00 86.68           O
ATOM    635  CB  ALA A  65     149.629 104.421 121.571  1.00 86.68           C
ATOM    636  H   ALA A  65     149.741 105.084 119.228  1.00 86.68           H
ATOM    637  HA  ALA A  65     149.440 106.456 121.429  1.00 86.68           H
ATOM    638  HB1 ALA A  65     149.706 104.414 122.538  1.00 86.68           H
ATOM    639  HB2 ALA A  65     148.711 104.249 121.310  1.00 86.68           H
ATOM    640  HB3 ALA A  65     150.215 103.750 121.187  1.00 86.68           H
ATOM    641  N   LEU A  66     152.466 105.586 120.826  1.00 88.59           N
ATOM    642  CA  LEU A  66     153.846 105.914 121.170  1.00 88.59           C
ATOM    643  C   LEU A  66     154.122 107.396 120.959  1.00 88.59           C
ATOM    644  O   LEU A  66     154.787 108.036 121.782  1.00 88.59           O
ATOM    645  CB  LEU A  66     154.812 105.063 120.345  1.00 88.59           C
ATOM    646  CG  LEU A  66     155.269 103.759 121.004  1.00 88.59           C
ATOM    647  CD1 LEU A  66     154.158 102.720 120.986  1.00 88.59           C
ATOM    648  CD2 LEU A  66     156.520 103.222 120.324  1.00 88.59           C
ATOM    649  H   LEU A  66     152.379 105.031 120.176  1.00 88.59           H
ATOM    650  HA  LEU A  66     153.994 105.711 122.107  1.00 88.59           H
ATOM    651  HB2 LEU A  66     154.381 104.831 119.508  1.00 88.59           H
ATOM    652  HB3 LEU A  66     155.606 105.590 120.166  1.00 88.59           H
ATOM    653  HG  LEU A  66     155.491 103.938 121.931  1.00 88.59           H
ATOM    654 HD11 LEU A  66     154.424 101.964 121.531  1.00 88.59           H
ATOM    655 HD12 LEU A  66     153.348 103.118 121.344  1.00 88.59           H
ATOM    656 HD13 LEU A  66     154.010 102.433 120.071  1.00 88.59           H
ATOM    657 HD21 LEU A  66     156.783 102.394 120.754  1.00 88.59           H
ATOM    658 HD22 LEU A  66     156.325 103.061 119.387  1.00 88.59           H
ATOM    659 HD23 LEU A  66     157.230 103.878 120.406  1.00 88.59           H
ATOM    660  N   PHE A  67     153.613 107.962 119.863  1.00 89.53           N
ATOM    661  CA  PHE A  67     153.779 109.392 119.629  1.00 89.53           C
ATOM    662  C   PHE A  67     153.146 110.204 120.750  1.00 89.53           C
ATOM    663  O   PHE A  67     153.751 111.156 121.259  1.00 89.53           O
ATOM    664  CB  PHE A  67     153.161 109.778 118.285  1.00 89.53           C
ATOM    665  CG  PHE A  67     154.138 109.785 117.145  1.00 89.53           C
ATOM    666  CD1 PHE A  67     155.100 110.775 117.045  1.00 89.53           C
ATOM    667  CD2 PHE A  67     154.086 108.807 116.166  1.00 89.53           C
ATOM    668  CE1 PHE A  67     155.996 110.786 115.995  1.00 89.53           C
ATOM    669  CE2 PHE A  67     154.979 108.812 115.114  1.00 89.53           C
ATOM    670  CZ  PHE A  67     155.935 109.803 115.028  1.00 89.53           C
ATOM    671  H   PHE A  67     153.176 107.545 119.251  1.00 89.53           H
ATOM    672  HA  PHE A  67     154.725 109.602 119.600  1.00 89.53           H
ATOM    673  HB2 PHE A  67     152.459 109.145 118.069  1.00 89.53           H
ATOM    674  HB3 PHE A  67     152.788 110.670 118.359  1.00 89.53           H
ATOM    675  HD1 PHE A  67     155.145 111.440 117.694  1.00 89.53           H
ATOM    676  HD2 PHE A  67     153.444 108.137 116.220  1.00 89.53           H
ATOM    677  HE1 PHE A  67     156.640 111.455 115.939  1.00 89.53           H
ATOM    678  HE2 PHE A  67     154.937 108.149 114.463  1.00 89.53           H
ATOM    679  HZ  PHE A  67     156.538 109.808 114.319  1.00 89.53           H
ATOM    680  N   ALA A  68     151.929 109.837 121.154  1.00 86.51           N
ATOM    681  CA  ALA A  68     151.228 110.548 122.215  1.00 86.51           C
ATOM    682  C   ALA A  68     151.843 110.314 123.586  1.00 86.51           C
ATOM    683  O   ALA A  68     151.532 111.062 124.519  1.00 86.51           O
ATOM    684  CB  ALA A  68     149.756 110.134 122.236  1.00 86.51           C
ATOM    685  H   ALA A  68     151.488 109.176 120.826  1.00 86.51           H
ATOM    686  HA  ALA A  68     151.266 111.499 122.031  1.00 86.51           H
ATOM    687  HB1 ALA A  68     149.303 110.615 122.946  1.00 86.51           H
ATOM    688  HB2 ALA A  68     149.354 110.352 121.380  1.00 86.51           H
ATOM    689  HB3 ALA A  68     149.699 109.178 122.395  1.00 86.51           H
ATOM    690  N   THR A  69     152.702 109.302 123.734  1.00 86.97           N
ATOM    691  CA  THR A  69     153.363 109.080 125.015  1.00 86.97           C
ATOM    692  C   THR A  69     154.188 110.285 125.446  1.00 86.97           C
ATOM    693  O   THR A  69     154.464 110.439 126.641  1.00 86.97           O
ATOM    694  CB  THR A  69     154.255 107.840 124.943  1.00 86.97           C
ATOM    695  OG1 THR A  69     153.553 106.778 124.287  1.00 86.97           O
ATOM    696  CG2 THR A  69     154.660 107.390 126.341  1.00 86.97           C
ATOM    697  H   THR A  69     152.915 108.741 123.118  1.00 86.97           H
ATOM    698  HA  THR A  69     152.687 108.923 125.694  1.00 86.97           H
ATOM    699  HB  THR A  69     155.060 108.051 124.445  1.00 86.97           H
ATOM    700  HG1 THR A  69     154.038 106.093 124.251  1.00 86.97           H
ATOM    701 HG21 THR A  69     155.161 106.561 126.289  1.00 86.97           H
ATOM    702 HG22 THR A  69     155.213 108.066 126.762  1.00 86.97           H
ATOM    703 HG23 THR A  69     153.869 107.245 126.884  1.00 86.97           H
ATOM    704  N   GLY A  70     154.588 111.139 124.506  1.00 87.04           N
ATOM    705  CA  GLY A  70     155.290 112.362 124.834  1.00 87.04           C
ATOM    706  C   GLY A  70     156.783 112.224 125.025  1.00 87.04           C
ATOM    707  O   GLY A  70     157.433 113.208 125.397  1.00 87.04           O
ATOM    708  H   GLY A  70     154.460 111.026 123.663  1.00 87.04           H
ATOM    709  HA2 GLY A  70     155.140 113.007 124.127  1.00 87.04           H
ATOM    710  HA3 GLY A  70     154.919 112.725 125.653  1.00 87.04           H
ATOM    711  N   ASN A  71     157.352 111.039 124.786  1.00 88.84           N
ATOM    712  CA  ASN A  71     158.783 110.824 124.956  1.00 88.84           C
ATOM    713  C   ASN A  71     159.446 110.250 123.709  1.00 88.84           C
ATOM    714  O   ASN A  71     160.623 109.873 123.769  1.00 88.84           O
ATOM    715  CB  ASN A  71     159.046 109.896 126.149  1.00 88.84           C
ATOM    716  CG  ASN A  71     160.358 110.201 126.845  1.00 88.84           C
ATOM    717  OD1 ASN A  71     160.541 111.283 127.403  1.00 88.84           O
ATOM    718  ND2 ASN A  71     161.282 109.248 126.810  1.00 88.84           N
ATOM    719  H   ASN A  71     156.924 110.341 124.522  1.00 88.84           H
ATOM    720  HA  ASN A  71     159.209 111.674 125.147  1.00 88.84           H
ATOM    721  HB2 ASN A  71     158.331 110.003 126.796  1.00 88.84           H
ATOM    722  HB3 ASN A  71     159.077 108.979 125.836  1.00 88.84           H
ATOM    723 HD21 ASN A  71     161.118 108.505 126.409  1.00 88.84           H
ATOM    724 HD22 ASN A  71     162.043 109.373 127.190  1.00 88.84           H
ATOM    725  N   PHE A  72     158.735 110.174 122.587  1.00 91.26           N
ATOM    726  CA  PHE A  72     159.263 109.603 121.356  1.00 91.26           C
ATOM    727  C   PHE A  72     159.146 110.625 120.235  1.00 91.26           C
ATOM    728  O   PHE A  72     158.064 111.172 119.999  1.00 91.26           O
ATOM    729  CB  PHE A  72     158.519 108.318 120.986  1.00 91.26           C
ATOM    730  CG  PHE A  72     158.513 107.288 122.080  1.00 91.26           C
ATOM    731  CD1 PHE A  72     159.657 107.035 122.818  1.00 91.26           C
ATOM    732  CD2 PHE A  72     157.366 106.568 122.366  1.00 91.26           C
ATOM    733  CE1 PHE A  72     159.655 106.088 123.823  1.00 91.26           C
ATOM    734  CE2 PHE A  72     157.359 105.619 123.370  1.00 91.26           C
ATOM    735  CZ  PHE A  72     158.505 105.379 124.099  1.00 91.26           C
ATOM    736  H   PHE A  72     157.925 110.453 122.514  1.00 91.26           H
ATOM    737  HA  PHE A  72     160.202 109.391 121.472  1.00 91.26           H
ATOM    738  HB2 PHE A  72     157.597 108.539 120.780  1.00 91.26           H
ATOM    739  HB3 PHE A  72     158.944 107.923 120.208  1.00 91.26           H
ATOM    740  HD1 PHE A  72     160.435 107.510 122.636  1.00 91.26           H
ATOM    741  HD2 PHE A  72     156.591 106.726 121.877  1.00 91.26           H
ATOM    742  HE1 PHE A  72     160.430 105.928 124.313  1.00 91.26           H
ATOM    743  HE2 PHE A  72     156.582 105.143 123.554  1.00 91.26           H
ATOM    744  HZ  PHE A  72     158.502 104.741 124.775  1.00 91.26           H
ATOM    745  N   GLU A  73     160.260 110.873 119.545  1.00 91.82           N
ATOM    746  CA  GLU A  73     160.295 111.841 118.456  1.00 91.82           C
ATOM    747  C   GLU A  73     159.862 111.216 117.135  1.00 91.82           C
ATOM    748  O   GLU A  73     158.932 111.708 116.488  1.00 91.82           O
ATOM    749  CB  GLU A  73     161.703 112.432 118.325  1.00 91.82           C
ATOM    750  CG  GLU A  73     161.797 113.613 117.368  1.00 91.82           C
ATOM    751  CD  GLU A  73     162.055 113.191 115.931  1.00 91.82           C
ATOM    752  OE1 GLU A  73     162.722 112.157 115.721  1.00 91.82           O
ATOM    753  OE2 GLU A  73     161.589 113.896 115.011  1.00 91.82           O
ATOM    754  H   GLU A  73     161.015 110.488 119.693  1.00 91.82           H
ATOM    755  HA  GLU A  73     159.684 112.566 118.659  1.00 91.82           H
ATOM    756  HB2 GLU A  73     161.991 112.740 119.199  1.00 91.82           H
ATOM    757  HB3 GLU A  73     162.304 111.739 118.010  1.00 91.82           H
ATOM    758  HG2 GLU A  73     160.961 114.104 117.390  1.00 91.82           H
ATOM    759  HG3 GLU A  73     162.527 114.188 117.647  1.00 91.82           H
ATOM    760  N   ASP A  74     160.526 110.138 116.725  1.00 92.12           N
ATOM    761  CA  ASP A  74     160.177 109.411 115.513  1.00 92.12           C
ATOM    762  C   ASP A  74     159.945 107.952 115.873  1.00 92.12           C
ATOM    763  O   ASP A  74     160.776 107.338 116.551  1.00 92.12           O
ATOM    764  CB  ASP A  74     161.277 109.530 114.454  1.00 92.12           C
ATOM    765  CG  ASP A  74     160.832 109.028 113.095  1.00 92.12           C
ATOM    766  OD1 ASP A  74     159.754 109.453 112.628  1.00 92.12           O
ATOM    767  OD2 ASP A  74     161.559 108.209 112.494  1.00 92.12           O
ATOM    768  H   ASP A  74     161.198 109.803 117.144  1.00 92.12           H
ATOM    769  HA  ASP A  74     159.355 109.768 115.143  1.00 92.12           H
ATOM    770  HB2 ASP A  74     161.528 110.462 114.362  1.00 92.12           H
ATOM    771  HB3 ASP A  74     162.044 109.004 114.733  1.00 92.12           H
ATOM    772  N   VAL A  75     158.818 107.407 115.421  1.00 91.40           N
ATOM    773  CA  VAL A  75     158.425 106.031 115.695  1.00 91.40           C
ATOM    774  C   VAL A  75     158.206 105.328 114.365  1.00 91.40           C
ATOM    775  O   VAL A  75     157.475 105.833 113.505  1.00 91.40           O
ATOM    776  CB  VAL A  75     157.153 105.966 116.561  1.00 91.40           C
ATOM    777  CG1 VAL A  75     156.781 104.519 116.855  1.00 91.40           C
ATOM    778  CG2 VAL A  75     157.344 106.751 117.850  1.00 91.40           C
ATOM    779  H   VAL A  75     158.248 107.832 114.937  1.00 91.40           H
ATOM    780  HA  VAL A  75     159.140 105.576 116.168  1.00 91.40           H
ATOM    781  HB  VAL A  75     156.419 106.370 116.071  1.00 91.40           H
ATOM    782 HG11 VAL A  75     156.082 104.506 117.528  1.00 91.40           H
ATOM    783 HG12 VAL A  75     156.462 104.100 116.040  1.00 91.40           H
ATOM    784 HG13 VAL A  75     157.565 104.052 117.184  1.00 91.40           H
ATOM    785 HG21 VAL A  75     156.532 106.693 118.377  1.00 91.40           H
ATOM    786 HG22 VAL A  75     158.087 106.371 118.344  1.00 91.40           H
ATOM    787 HG23 VAL A  75     157.531 107.678 117.633  1.00 91.40           H
ATOM    788  N   ARG A  76     158.833 104.163 114.198  1.00 94.85           N
ATOM    789  CA  ARG A  76     158.726 103.381 112.971  1.00 94.85           C
ATOM    790  C   ARG A  76     158.548 101.918 113.351  1.00 94.85           C
ATOM    791  O   ARG A  76     159.470 101.295 113.888  1.00 94.85           O
ATOM    792  CB  ARG A  76     159.961 103.574 112.090  1.00 94.85           C
ATOM    793  CG  ARG A  76     160.284 105.032 111.800  1.00 94.85           C
ATOM    794  CD  ARG A  76     161.455 105.164 110.841  1.00 94.85           C
ATOM    795  NE  ARG A  76     162.683 104.604 111.395  1.00 94.85           N
ATOM    796  CZ  ARG A  76     163.862 104.637 110.789  1.00 94.85           C
ATOM    797  NH1 ARG A  76     164.015 105.202 109.602  1.00 94.85           N
ATOM    798  NH2 ARG A  76     164.915 104.091 111.390  1.00 94.85           N
ATOM    799  H   ARG A  76     159.334 103.800 114.794  1.00 94.85           H
ATOM    800  HA  ARG A  76     157.945 103.665 112.471  1.00 94.85           H
ATOM    801  HB2 ARG A  76     160.728 103.183 112.537  1.00 94.85           H
ATOM    802  HB3 ARG A  76     159.812 103.129 111.241  1.00 94.85           H
ATOM    803  HG2 ARG A  76     159.512 105.457 111.396  1.00 94.85           H
ATOM    804  HG3 ARG A  76     160.519 105.479 112.628  1.00 94.85           H
ATOM    805  HD2 ARG A  76     161.250 104.690 110.021  1.00 94.85           H
ATOM    806  HD3 ARG A  76     161.609 106.103 110.655  1.00 94.85           H
ATOM    807  HE  ARG A  76     162.650 104.274 112.188  1.00 94.85           H
ATOM    808 HH11 ARG A  76     163.342 105.559 109.203  1.00 94.85           H
ATOM    809 HH12 ARG A  76     164.790 105.211 109.229  1.00 94.85           H
ATOM    810 HH21 ARG A  76     164.827 103.722 112.162  1.00 94.85           H
ATOM    811 HH22 ARG A  76     165.685 104.107 111.007  1.00 94.85           H
ATOM    812  N   VAL A  77     157.368 101.374 113.076  1.00 91.89           N
ATOM    813  CA  VAL A  77     157.048  99.985 113.380  1.00 91.89           C
ATOM    814  C   VAL A  77     157.231  99.196 112.089  1.00 91.89           C
ATOM    815  O   VAL A  77     156.332  99.142 111.245  1.00 91.89           O
ATOM    816  CB  VAL A  77     155.632  99.839 113.941  1.00 91.89           C
ATOM    817  CG1 VAL A  77     155.267  98.368 114.090  1.00 91.89           C
ATOM    818  CG2 VAL A  77     155.515 100.559 115.276  1.00 91.89           C
ATOM    819  H   VAL A  77     156.721 101.800 112.704  1.00 91.89           H
ATOM    820  HA  VAL A  77     157.674  99.644 114.038  1.00 91.89           H
ATOM    821  HB  VAL A  77     155.007 100.246 113.323  1.00 91.89           H
ATOM    822 HG11 VAL A  77     154.501  98.293 114.681  1.00 91.89           H
ATOM    823 HG12 VAL A  77     155.048  98.005 113.218  1.00 91.89           H
ATOM    824 HG13 VAL A  77     156.023  97.894 114.468  1.00 91.89           H
ATOM    825 HG21 VAL A  77     154.606 100.471 115.603  1.00 91.89           H
ATOM    826 HG22 VAL A  77     156.134 100.157 115.906  1.00 91.89           H
ATOM    827 HG23 VAL A  77     155.733 101.495 115.150  1.00 91.89           H
ATOM    828  N   LEU A  78     158.398  98.579 111.935  1.00 93.26           N
ATOM    829  CA  LEU A  78     158.715  97.763 110.775  1.00 93.26           C
ATOM    830  C   LEU A  78     158.645  96.288 111.146  1.00 93.26           C
ATOM    831  O   LEU A  78     158.850  95.902 112.300  1.00 93.26           O
ATOM    832  CB  LEU A  78     160.106  98.102 110.226  1.00 93.26           C
ATOM    833  CG  LEU A  78     160.150  99.241 109.204  1.00 93.26           C
ATOM    834  CD1 LEU A  78     160.071 100.592 109.897  1.00 93.26           C
ATOM    835  CD2 LEU A  78     161.405  99.147 108.352  1.00 93.26           C
ATOM    836  H   LEU A  78     159.038  98.622 112.507  1.00 93.26           H
ATOM    837  HA  LEU A  78     158.065  97.930 110.075  1.00 93.26           H
ATOM    838  HB2 LEU A  78     160.675  98.356 110.970  1.00 93.26           H
ATOM    839  HB3 LEU A  78     160.468  97.311 109.797  1.00 93.26           H
ATOM    840  HG  LEU A  78     159.384  99.163 108.615  1.00 93.26           H
ATOM    841 HD11 LEU A  78     160.080 101.292 109.225  1.00 93.26           H
ATOM    842 HD12 LEU A  78     159.248 100.636 110.409  1.00 93.26           H
ATOM    843 HD13 LEU A  78     160.834 100.690 110.487  1.00 93.26           H
ATOM    844 HD21 LEU A  78     161.411  99.882 107.719  1.00 93.26           H
ATOM    845 HD22 LEU A  78     162.183  99.199 108.928  1.00 93.26           H
ATOM    846 HD23 LEU A  78     161.401  98.301 107.877  1.00 93.26           H
ATOM    847  N   ARG A  79     158.351  95.462 110.146  1.00 92.86           N
ATOM    848  CA  ARG A  79     158.163  94.030 110.332  1.00 92.86           C
ATOM    849  C   ARG A  79     159.348  93.288 109.731  1.00 92.86           C
ATOM    850  O   ARG A  79     159.634  93.431 108.537  1.00 92.86           O
ATOM    851  CB  ARG A  79     156.859  93.564 109.686  1.00 92.86           C
ATOM    852  CG  ARG A  79     155.603  94.107 110.350  1.00 92.86           C
ATOM    853  CD  ARG A  79     154.378  93.281 109.983  1.00 92.86           C
ATOM    854  NE  ARG A  79     153.913  93.566 108.629  1.00 92.86           N
ATOM    855  CZ  ARG A  79     154.323  92.931 107.539  1.00 92.86           C
ATOM    856  NH1 ARG A  79     155.215  91.954 107.597  1.00 92.86           N
ATOM    857  NH2 ARG A  79     153.827  93.286 106.357  1.00 92.86           N
ATOM    858  H   ARG A  79     158.252  95.717 109.331  1.00 92.86           H
ATOM    859  HA  ARG A  79     158.124  93.827 111.280  1.00 92.86           H
ATOM    860  HB2 ARG A  79     156.851  93.849 108.759  1.00 92.86           H
ATOM    861  HB3 ARG A  79     156.823  92.596 109.732  1.00 92.86           H
ATOM    862  HG2 ARG A  79     155.712  94.077 111.313  1.00 92.86           H
ATOM    863  HG3 ARG A  79     155.455  95.019 110.056  1.00 92.86           H
ATOM    864  HD2 ARG A  79     154.593  92.338 110.046  1.00 92.86           H
ATOM    865  HD3 ARG A  79     153.658  93.497 110.597  1.00 92.86           H
ATOM    866  HE  ARG A  79     153.300  94.161 108.536  1.00 92.86           H
ATOM    867 HH11 ARG A  79     155.546  91.712 108.352  1.00 92.86           H
ATOM    868 HH12 ARG A  79     155.464  91.559 106.875  1.00 92.86           H
ATOM    869 HH21 ARG A  79     153.247  93.919 106.307  1.00 92.86           H
ATOM    870 HH22 ARG A  79     154.085  92.881 105.644  1.00 92.86           H
ATOM    871  N   ASP A  80     160.028  92.497 110.556  1.00 91.08           N
ATOM    872  CA  ASP A  80     161.100  91.632 110.091  1.00 91.08           C
ATOM    873  C   ASP A  80     160.506  90.281 109.696  1.00 91.08           C
ATOM    874  O   ASP A  80     159.287  90.121 109.590  1.00 91.08           O
ATOM    875  CB  ASP A  80     162.179  91.501 111.165  1.00 91.08           C
ATOM    876  CG  ASP A  80     162.988  92.769 111.335  1.00 91.08           C
ATOM    877  OD1 ASP A  80     163.077  93.552 110.366  1.00 91.08           O
ATOM    878  OD2 ASP A  80     163.539  92.980 112.436  1.00 91.08           O
ATOM    879  H   ASP A  80     159.883  92.445 111.402  1.00 91.08           H
ATOM    880  HA  ASP A  80     161.506  92.023 109.302  1.00 91.08           H
ATOM    881  HB2 ASP A  80     161.762  91.294 112.014  1.00 91.08           H
ATOM    882  HB3 ASP A  80     162.793  90.792 110.918  1.00 91.08           H
ATOM    883  N   GLY A  81     161.366  89.288 109.467  1.00 84.98           N
ATOM    884  CA  GLY A  81     160.872  87.981 109.064  1.00 84.98           C
ATOM    885  C   GLY A  81     159.923  87.378 110.082  1.00 84.98           C
ATOM    886  O   GLY A  81     158.860  86.861 109.728  1.00 84.98           O
ATOM    887  H   GLY A  81     162.221  89.345 109.536  1.00 84.98           H
ATOM    888  HA2 GLY A  81     160.405  88.060 108.218  1.00 84.98           H
ATOM    889  HA3 GLY A  81     161.621  87.376 108.946  1.00 84.98           H
ATOM    890  N   ASP A  82     160.291  87.440 111.362  1.00 88.26           N
ATOM    891  CA  ASP A  82     159.493  86.821 112.413  1.00 88.26           C
ATOM    892  C   ASP A  82     159.190  87.793 113.548  1.00 88.26           C
ATOM    893  O   ASP A  82     158.144  87.688 114.196  1.00 88.26           O
ATOM    894  CB  ASP A  82     160.213  85.588 112.963  1.00 88.26           C
ATOM    895  CG  ASP A  82     161.527  85.933 113.637  1.00 88.26           C
ATOM    896  OD1 ASP A  82     162.361  86.612 113.003  1.00 88.26           O
ATOM    897  OD2 ASP A  82     161.725  85.528 114.801  1.00 88.26           O
ATOM    898  H   ASP A  82     161.001  87.836 111.645  1.00 88.26           H
ATOM    899  HA  ASP A  82     158.646  86.528 112.042  1.00 88.26           H
ATOM    900  HB2 ASP A  82     159.644  85.155 113.619  1.00 88.26           H
ATOM    901  HB3 ASP A  82     160.402  84.979 112.232  1.00 88.26           H
ATOM    902  N   THR A  83     160.091  88.738 113.795  1.00 91.21           N
ATOM    903  CA  THR A  83     159.972  89.657 114.917  1.00 91.21           C
ATOM    904  C   THR A  83     159.495  91.025 114.445  1.00 91.21           C
ATOM    905  O   THR A  83     159.824  91.475 113.345  1.00 91.21           O
ATOM    906  CB  THR A  83     161.310  89.798 115.647  1.00 91.21           C
ATOM    907  OG1 THR A  83     161.791  88.501 116.022  1.00 91.21           O
ATOM    908  CG2 THR A  83     161.156  90.656 116.895  1.00 91.21           C
ATOM    909  H   THR A  83     160.795  88.868 113.318  1.00 91.21           H
ATOM    910  HA  THR A  83     159.321  89.311 115.547  1.00 91.21           H
ATOM    911  HB  THR A  83     161.955  90.223 115.060  1.00 91.21           H
ATOM    912  HG1 THR A  83     162.522  88.572 116.430  1.00 91.21           H
ATOM    913 HG21 THR A  83     161.958  90.597 117.437  1.00 91.21           H
ATOM    914 HG22 THR A  83     161.011  91.583 116.648  1.00 91.21           H
ATOM    915 HG23 THR A  83     160.400  90.347 117.419  1.00 91.21           H
ATOM    916  N   LEU A  84     158.705  91.683 115.293  1.00 92.14           N
ATOM    917  CA  LEU A  84     158.184  93.020 115.005  1.00 92.14           C
ATOM    918  C   LEU A  84     159.159  94.036 115.588  1.00 92.14           C
ATOM    919  O   LEU A  84     159.068  94.424 116.754  1.00 92.14           O
ATOM    920  CB  LEU A  84     156.781  93.183 115.575  1.00 92.14           C
ATOM    921  CG  LEU A  84     156.036  94.461 115.181  1.00 92.14           C
ATOM    922  CD1 LEU A  84     154.563  94.164 114.952  1.00 92.14           C
ATOM    923  CD2 LEU A  84     156.207  95.543 116.238  1.00 92.14           C
ATOM    924  H   LEU A  84     158.452  91.371 116.054  1.00 92.14           H
ATOM    925  HA  LEU A  84     158.142  93.150 114.045  1.00 92.14           H
ATOM    926  HB2 LEU A  84     156.243  92.433 115.276  1.00 92.14           H
ATOM    927  HB3 LEU A  84     156.842  93.168 116.543  1.00 92.14           H
ATOM    928  HG  LEU A  84     156.406  94.796 114.350  1.00 92.14           H
ATOM    929 HD11 LEU A  84     154.106  94.990 114.728  1.00 92.14           H
ATOM    930 HD12 LEU A  84     154.478  93.532 114.221  1.00 92.14           H
ATOM    931 HD13 LEU A  84     154.186  93.787 115.762  1.00 92.14           H
ATOM    932 HD21 LEU A  84     155.615  96.282 116.029  1.00 92.14           H
ATOM    933 HD22 LEU A  84     155.982  95.176 117.107  1.00 92.14           H
ATOM    934 HD23 LEU A  84     157.128  95.845 116.235  1.00 92.14           H
ATOM    935  N   LEU A  85     160.105  94.473 114.760  1.00 93.73           N
ATOM    936  CA  LEU A  85     161.138  95.399 115.201  1.00 93.73           C
ATOM    937  C   LEU A  85     160.617  96.831 115.170  1.00 93.73           C
ATOM    938  O   LEU A  85     159.995  97.261 114.195  1.00 93.73           O
ATOM    939  CB  LEU A  85     162.375  95.263 114.312  1.00 93.73           C
ATOM    940  CG  LEU A  85     163.639  96.024 114.720  1.00 93.73           C
ATOM    941  CD1 LEU A  85     164.869  95.308 114.180  1.00 93.73           C
ATOM    942  CD2 LEU A  85     163.608  97.466 114.234  1.00 93.73           C
ATOM    943  H   LEU A  85     160.169  94.245 113.934  1.00 93.73           H
ATOM    944  HA  LEU A  85     161.392  95.187 116.113  1.00 93.73           H
ATOM    945  HB2 LEU A  85     162.610  94.323 114.276  1.00 93.73           H
ATOM    946  HB3 LEU A  85     162.136  95.563 113.421  1.00 93.73           H
ATOM    947  HG  LEU A  85     163.702  96.036 115.688  1.00 93.73           H
ATOM    948 HD11 LEU A  85     165.663  95.802 114.441  1.00 93.73           H
ATOM    949 HD12 LEU A  85     164.900  94.412 114.549  1.00 93.73           H
ATOM    950 HD13 LEU A  85     164.809  95.266 113.213  1.00 93.73           H
ATOM    951 HD21 LEU A  85     164.510  97.822 114.257  1.00 93.73           H
ATOM    952 HD22 LEU A  85     163.269  97.488 113.325  1.00 93.73           H
ATOM    953 HD23 LEU A  85     163.032  97.987 114.815  1.00 93.73           H
ATOM    954  N   VAL A  86     160.882  97.570 116.245  1.00 92.99           N
ATOM    955  CA  VAL A  86     160.426  98.946 116.401  1.00 92.99           C
ATOM    956  C   VAL A  86     161.647  99.845 116.525  1.00 92.99           C
ATOM    957  O   VAL A  86     162.535  99.583 117.344  1.00 92.99           O
ATOM    958  CB  VAL A  86     159.509  99.107 117.628  1.00 92.99           C
ATOM    959  CG1 VAL A  86     158.890 100.499 117.654  1.00 92.99           C
ATOM    960  CG2 VAL A  86     158.429  98.036 117.632  1.00 92.99           C
ATOM    961  H   VAL A  86     161.338  97.285 116.917  1.00 92.99           H
ATOM    962  HA  VAL A  86     159.929  99.215 115.613  1.00 92.99           H
ATOM    963  HB  VAL A  86     160.039  99.000 118.434  1.00 92.99           H
ATOM    964 HG11 VAL A  86     158.260 100.550 118.390  1.00 92.99           H
ATOM    965 HG12 VAL A  86     159.593 101.157 117.776  1.00 92.99           H
ATOM    966 HG13 VAL A  86     158.431 100.656 116.815  1.00 92.99           H
ATOM    967 HG21 VAL A  86     157.801  98.226 118.347  1.00 92.99           H
ATOM    968 HG22 VAL A  86     157.970  98.047 116.777  1.00 92.99           H
ATOM    969 HG23 VAL A  86     158.841  97.170 117.776  1.00 92.99           H
ATOM    970  N   GLN A  87     161.691 100.899 115.712  1.00 94.15           N
ATOM    971  CA  GLN A  87     162.751 101.898 115.759  1.00 94.15           C
ATOM    972  C   GLN A  87     162.167 103.193 116.306  1.00 94.15           C
ATOM    973  O   GLN A  87     161.308 103.810 115.667  1.00 94.15           O
ATOM    974  CB  GLN A  87     163.356 102.125 114.374  1.00 94.15           C
ATOM    975  CG  GLN A  87     163.928 100.872 113.731  1.00 94.15           C
ATOM    976  CD  GLN A  87     163.022 100.299 112.657  1.00 94.15           C
ATOM    977  OE1 GLN A  87     161.797 100.335 112.776  1.00 94.15           O
ATOM    978  NE2 GLN A  87     163.623  99.771 111.597  1.00 94.15           N
ATOM    979  H   GLN A  87     161.099 101.060 115.110  1.00 94.15           H
ATOM    980  HA  GLN A  87     163.454 101.600 116.358  1.00 94.15           H
ATOM    981  HB2 GLN A  87     162.666 102.471 113.785  1.00 94.15           H
ATOM    982  HB3 GLN A  87     164.074 102.772 114.450  1.00 94.15           H
ATOM    983  HG2 GLN A  87     164.779 101.087 113.320  1.00 94.15           H
ATOM    984  HG3 GLN A  87     164.050 100.195 114.414  1.00 94.15           H
ATOM    985 HE21 GLN A  87     164.481  99.765 111.547  1.00 94.15           H
ATOM    986 HE22 GLN A  87     163.153  99.434 110.960  1.00 94.15           H
ATOM    987  N   VAL A  88     162.634 103.602 117.482  1.00 92.36           N
ATOM    988  CA  VAL A  88     162.145 104.806 118.142  1.00 92.36           C
ATOM    989  C   VAL A  88     163.331 105.701 118.468  1.00 92.36           C
ATOM    990  O   VAL A  88     164.322 105.251 119.053  1.00 92.36           O
ATOM    991  CB  VAL A  88     161.339 104.467 119.414  1.00 92.36           C
ATOM    992  CG1 VAL A  88     162.245 103.875 120.485  1.00 92.36           C
ATOM    993  CG2 VAL A  88     160.628 105.704 119.936  1.00 92.36           C
ATOM    994  H   VAL A  88     163.246 103.191 117.925  1.00 92.36           H
ATOM    995  HA  VAL A  88     161.561 105.288 117.536  1.00 92.36           H
ATOM    996  HB  VAL A  88     160.665 103.805 119.193  1.00 92.36           H
ATOM    997 HG11 VAL A  88     161.694 103.462 121.169  1.00 92.36           H
ATOM    998 HG12 VAL A  88     162.822 103.210 120.079  1.00 92.36           H
ATOM    999 HG13 VAL A  88     162.781 104.583 120.876  1.00 92.36           H
ATOM   1000 HG21 VAL A  88     159.966 105.429 120.588  1.00 92.36           H
ATOM   1001 HG22 VAL A  88     161.278 106.293 120.349  1.00 92.36           H
ATOM   1002 HG23 VAL A  88     160.194 106.155 119.195  1.00 92.36           H
ATOM   1003  N   LYS A  89     163.229 106.969 118.082  1.00 93.69           N
ATOM   1004  CA  LYS A  89     164.235 107.983 118.390  1.00 93.69           C
ATOM   1005  C   LYS A  89     163.705 108.794 119.570  1.00 93.69           C
ATOM   1006  O   LYS A  89     162.955 109.756 119.395  1.00 93.69           O
ATOM   1007  CB  LYS A  89     164.525 108.866 117.177  1.00 93.69           C
ATOM   1008  CG  LYS A  89     165.763 109.740 117.332  1.00 93.69           C
ATOM   1009  CD  LYS A  89     166.442 110.008 115.997  1.00 93.69           C
ATOM   1010  CE  LYS A  89     167.856 110.532 116.192  1.00 93.69           C
ATOM   1011  NZ  LYS A  89     168.565 110.745 114.900  1.00 93.69           N
ATOM   1012  H   LYS A  89     162.566 107.275 117.627  1.00 93.69           H
ATOM   1013  HA  LYS A  89     165.061 107.551 118.660  1.00 93.69           H
ATOM   1014  HB2 LYS A  89     164.656 108.298 116.402  1.00 93.69           H
ATOM   1015  HB3 LYS A  89     163.766 109.452 117.029  1.00 93.69           H
ATOM   1016  HG2 LYS A  89     165.505 110.593 117.716  1.00 93.69           H
ATOM   1017  HG3 LYS A  89     166.399 109.292 117.911  1.00 93.69           H
ATOM   1018  HD2 LYS A  89     166.493 109.183 115.489  1.00 93.69           H
ATOM   1019  HD3 LYS A  89     165.935 110.674 115.507  1.00 93.69           H
ATOM   1020  HE2 LYS A  89     167.818 111.382 116.658  1.00 93.69           H
ATOM   1021  HE3 LYS A  89     168.364 109.890 116.712  1.00 93.69           H
ATOM   1022  HZ1 LYS A  89     169.389 111.046 115.051  1.00 93.69           H
ATOM   1023  HZ2 LYS A  89     168.616 109.978 114.451  1.00 93.69           H
ATOM   1024  HZ3 LYS A  89     168.125 111.341 114.406  1.00 93.69           H
ATOM   1025  N   GLU A  90     164.101 108.395 120.776  1.00 90.76           N
ATOM   1026  CA  GLU A  90     163.591 109.036 121.979  1.00 90.76           C
ATOM   1027  C   GLU A  90     163.914 110.525 121.967  1.00 90.76           C
ATOM   1028  O   GLU A  90     165.026 110.935 121.624  1.00 90.76           O
ATOM   1029  CB  GLU A  90     164.185 108.372 123.223  1.00 90.76           C
ATOM   1030  CG  GLU A  90     163.535 108.797 124.532  1.00 90.76           C
ATOM   1031  CD  GLU A  90     164.443 108.587 125.729  1.00 90.76           C
ATOM   1032  OE1 GLU A  90     165.229 109.502 126.052  1.00 90.76           O
ATOM   1033  OE2 GLU A  90     164.368 107.507 126.351  1.00 90.76           O
ATOM   1034  H   GLU A  90     164.662 107.759 120.922  1.00 90.76           H
ATOM   1035  HA  GLU A  90     162.627 108.935 122.012  1.00 90.76           H
ATOM   1036  HB2 GLU A  90     164.081 107.411 123.140  1.00 90.76           H
ATOM   1037  HB3 GLU A  90     165.128 108.594 123.274  1.00 90.76           H
ATOM   1038  HG2 GLU A  90     163.312 109.739 124.487  1.00 90.76           H
ATOM   1039  HG3 GLU A  90     162.731 108.272 124.670  1.00 90.76           H
ATOM   1040  N   ARG A  91     162.932 111.334 122.345  1.00 89.78           N
ATOM   1041  CA  ARG A  91     163.119 112.776 122.348  1.00 89.78           C
ATOM   1042  C   ARG A  91     164.243 113.141 123.313  1.00 89.78           C
ATOM   1043  O   ARG A  91     164.280 112.619 124.436  1.00 89.78           O
ATOM   1044  CB  ARG A  91     161.827 113.479 122.758  1.00 89.78           C
ATOM   1045  CG  ARG A  91     160.780 113.537 121.664  1.00 89.78           C
ATOM   1046  CD  ARG A  91     159.440 113.997 122.209  1.00 89.78           C
ATOM   1047  NE  ARG A  91     158.368 113.842 121.233  1.00 89.78           N
ATOM   1048  CZ  ARG A  91     157.090 114.097 121.478  1.00 89.78           C
ATOM   1049  NH1 ARG A  91     156.684 114.529 122.661  1.00 89.78           N
ATOM   1050  NH2 ARG A  91     156.195 113.914 120.511  1.00 89.78           N
ATOM   1051  H   ARG A  91     162.153 111.074 122.601  1.00 89.78           H
ATOM   1052  HA  ARG A  91     163.354 113.064 121.454  1.00 89.78           H
ATOM   1053  HB2 ARG A  91     161.441 113.004 123.510  1.00 89.78           H
ATOM   1054  HB3 ARG A  91     162.036 114.390 123.017  1.00 89.78           H
ATOM   1055  HG2 ARG A  91     161.063 114.164 120.980  1.00 89.78           H
ATOM   1056  HG3 ARG A  91     160.667 112.653 121.284  1.00 89.78           H
ATOM   1057  HD2 ARG A  91     159.215 113.468 122.991  1.00 89.78           H
ATOM   1058  HD3 ARG A  91     159.499 114.936 122.446  1.00 89.78           H
ATOM   1059  HE  ARG A  91     158.592 113.678 120.419  1.00 89.78           H
ATOM   1060 HH11 ARG A  91     157.253 114.651 123.295  1.00 89.78           H
ATOM   1061 HH12 ARG A  91     155.850 114.688 122.797  1.00 89.78           H
ATOM   1062 HH21 ARG A  91     156.448 113.634 119.738  1.00 89.78           H
ATOM   1063 HH22 ARG A  91     155.363 114.077 120.658  1.00 89.78           H
ATOM   1064  N   PRO A  92     165.169 114.018 122.927  1.00 88.16           N
ATOM   1065  CA  PRO A  92     166.272 114.352 123.834  1.00 88.16           C
ATOM   1066  C   PRO A  92     165.753 114.953 125.129  1.00 88.16           C
ATOM   1067  O   PRO A  92     164.810 115.747 125.135  1.00 88.16           O
ATOM   1068  CB  PRO A  92     167.103 115.361 123.032  1.00 88.16           C
ATOM   1069  CG  PRO A  92     166.166 115.915 122.018  1.00 88.16           C
ATOM   1070  CD  PRO A  92     165.216 114.809 121.685  1.00 88.16           C
ATOM   1071  HA  PRO A  92     166.807 113.566 124.026  1.00 88.16           H
ATOM   1072  HB2 PRO A  92     167.424 116.061 123.622  1.00 88.16           H
ATOM   1073  HB3 PRO A  92     167.844 114.906 122.603  1.00 88.16           H
ATOM   1074  HG2 PRO A  92     165.689 116.671 122.395  1.00 88.16           H
ATOM   1075  HG3 PRO A  92     166.664 116.185 121.230  1.00 88.16           H
ATOM   1076  HD2 PRO A  92     164.339 115.168 121.478  1.00 88.16           H
ATOM   1077  HD3 PRO A  92     165.564 114.273 120.955  1.00 88.16           H
ATOM   1078  N   THR A  93     166.380 114.564 126.235  1.00 85.93           N
ATOM   1079  CA  THR A  93     165.996 115.096 127.533  1.00 85.93           C
ATOM   1080  C   THR A  93     166.472 116.536 127.672  1.00 85.93           C
ATOM   1081  O   THR A  93     167.530 116.910 127.159  1.00 85.93           O
ATOM   1082  CB  THR A  93     166.581 114.238 128.656  1.00 85.93           C
ATOM   1083  OG1 THR A  93     166.165 112.877 128.488  1.00 85.93           O
ATOM   1084  CG2 THR A  93     166.116 114.741 130.016  1.00 85.93           C
ATOM   1085  H   THR A  93     167.026 113.997 126.258  1.00 85.93           H
ATOM   1086  HA  THR A  93     165.029 115.084 127.612  1.00 85.93           H
ATOM   1087  HB  THR A  93     167.549 114.285 128.626  1.00 85.93           H
ATOM   1088  HG1 THR A  93     166.483 112.402 129.103  1.00 85.93           H
ATOM   1089 HG21 THR A  93     166.350 114.098 130.703  1.00 85.93           H
ATOM   1090 HG22 THR A  93     166.540 115.589 130.222  1.00 85.93           H
ATOM   1091 HG23 THR A  93     165.153 114.861 130.013  1.00 85.93           H
ATOM   1092  N   ILE A  94     165.680 117.347 128.365  1.00 84.17           N
ATOM   1093  CA  ILE A  94     166.049 118.734 128.622  1.00 84.17           C
ATOM   1094  C   ILE A  94     166.984 118.760 129.824  1.00 84.17           C
ATOM   1095  O   ILE A  94     166.619 118.315 130.917  1.00 84.17           O
ATOM   1096  CB  ILE A  94     164.809 119.603 128.867  1.00 84.17           C
ATOM   1097  CG1 ILE A  94     164.029 119.789 127.568  1.00 84.17           C
ATOM   1098  CG2 ILE A  94     165.213 120.958 129.423  1.00 84.17           C
ATOM   1099  CD1 ILE A  94     162.578 120.161 127.775  1.00 84.17           C
ATOM   1100  H   ILE A  94     164.921 117.118 128.699  1.00 84.17           H
ATOM   1101  HA  ILE A  94     166.525 119.089 127.855  1.00 84.17           H
ATOM   1102  HB  ILE A  94     164.238 119.158 129.513  1.00 84.17           H
ATOM   1103 HG12 ILE A  94     164.446 120.494 127.049  1.00 84.17           H
ATOM   1104 HG13 ILE A  94     164.053 118.956 127.072  1.00 84.17           H
ATOM   1105 HG21 ILE A  94     164.483 121.583 129.292  1.00 84.17           H
ATOM   1106 HG22 ILE A  94     165.405 120.870 130.370  1.00 84.17           H
ATOM   1107 HG23 ILE A  94     166.001 121.270 128.951  1.00 84.17           H
ATOM   1108 HD11 ILE A  94     162.149 120.250 126.909  1.00 84.17           H
ATOM   1109 HD12 ILE A  94     162.144 119.462 128.289  1.00 84.17           H
ATOM   1110 HD13 ILE A  94     162.532 121.002 128.255  1.00 84.17           H
ATOM   1111  N   ALA A  95     168.194 119.280 129.622  1.00 82.28           N
ATOM   1112  CA  ALA A  95     169.179 119.365 130.689  1.00 82.28           C
ATOM   1113  C   ALA A  95     169.265 120.749 131.313  1.00 82.28           C
ATOM   1114  O   ALA A  95     169.694 120.863 132.466  1.00 82.28           O
ATOM   1115  CB  ALA A  95     170.563 118.967 130.165  1.00 82.28           C
ATOM   1116  H   ALA A  95     168.467 119.591 128.869  1.00 82.28           H
ATOM   1117  HA  ALA A  95     168.939 118.740 131.390  1.00 82.28           H
ATOM   1118  HB1 ALA A  95     171.204 119.029 130.890  1.00 82.28           H
ATOM   1119  HB2 ALA A  95     170.525 118.056 129.833  1.00 82.28           H
ATOM   1120  HB3 ALA A  95     170.815 119.570 129.448  1.00 82.28           H
ATOM   1121  N   SER A  96     168.876 121.795 130.590  1.00 80.50           N
ATOM   1122  CA  SER A  96     168.898 123.146 131.131  1.00 80.50           C
ATOM   1123  C   SER A  96     168.170 124.072 130.171  1.00 80.50           C
ATOM   1124  O   SER A  96     168.215 123.880 128.952  1.00 80.50           O
ATOM   1125  CB  SER A  96     170.334 123.639 131.354  1.00 80.50           C
ATOM   1126  OG  SER A  96     170.915 124.076 130.138  1.00 80.50           O
ATOM   1127  H   SER A  96     168.593 121.746 129.779  1.00 80.50           H
ATOM   1128  HA  SER A  96     168.434 123.160 131.982  1.00 80.50           H
ATOM   1129  HB2 SER A  96     170.317 124.380 131.979  1.00 80.50           H
ATOM   1130  HB3 SER A  96     170.867 122.914 131.715  1.00 80.50           H
ATOM   1131  HG  SER A  96     171.705 124.328 130.272  1.00 80.50           H
ATOM   1132  N   ILE A  97     167.500 125.074 130.736  1.00 79.65           N
ATOM   1133  CA  ILE A  97     166.833 126.120 129.971  1.00 79.65           C
ATOM   1134  C   ILE A  97     167.440 127.454 130.377  1.00 79.65           C
ATOM   1135  O   ILE A  97     167.493 127.781 131.568  1.00 79.65           O
ATOM   1136  CB  ILE A  97     165.309 126.112 130.195  1.00 79.65           C
ATOM   1137  CG1 ILE A  97     164.979 126.116 131.691  1.00 79.65           C
ATOM   1138  CG2 ILE A  97     164.686 124.899 129.522  1.00 79.65           C
ATOM   1139  CD1 ILE A  97     163.496 126.226 131.992  1.00 79.65           C
ATOM   1140  H   ILE A  97     167.419 125.170 131.586  1.00 79.65           H
ATOM   1141  HA  ILE A  97     167.001 125.984 129.027  1.00 79.65           H
ATOM   1142  HB  ILE A  97     164.935 126.913 129.796  1.00 79.65           H
ATOM   1143 HG12 ILE A  97     165.299 125.289 132.085  1.00 79.65           H
ATOM   1144 HG13 ILE A  97     165.416 126.871 132.112  1.00 79.65           H
ATOM   1145 HG21 ILE A  97     163.720 124.986 129.542  1.00 79.65           H
ATOM   1146 HG22 ILE A  97     164.994 124.856 128.603  1.00 79.65           H
ATOM   1147 HG23 ILE A  97     164.958 124.100 129.999  1.00 79.65           H
ATOM   1148 HD11 ILE A  97     163.377 126.336 132.949  1.00 79.65           H
ATOM   1149 HD12 ILE A  97     163.135 126.994 131.523  1.00 79.65           H
ATOM   1150 HD13 ILE A  97     163.051 125.417 131.696  1.00 79.65           H
ATOM   1151  N   THR A  98     167.901 128.215 129.390  1.00 78.69           N
ATOM   1152  CA  THR A  98     168.590 129.474 129.619  1.00 78.69           C
ATOM   1153  C   THR A  98     167.828 130.614 128.958  1.00 78.69           C
ATOM   1154  O   THR A  98     167.153 130.425 127.942  1.00 78.69           O
ATOM   1155  CB  THR A  98     170.023 129.431 129.073  1.00 78.69           C
ATOM   1156  OG1 THR A  98     169.998 129.059 127.690  1.00 78.69           O
ATOM   1157  CG2 THR A  98     170.864 128.434 129.851  1.00 78.69           C
ATOM   1158  H   THR A  98     167.823 128.015 128.557  1.00 78.69           H
ATOM   1159  HA  THR A  98     168.634 129.651 130.572  1.00 78.69           H
ATOM   1160  HB  THR A  98     170.428 130.308 129.163  1.00 78.69           H
ATOM   1161  HG1 THR A  98     170.781 129.032 127.386  1.00 78.69           H
ATOM   1162 HG21 THR A  98     171.769 128.422 129.504  1.00 78.69           H
ATOM   1163 HG22 THR A  98     170.889 128.682 130.789  1.00 78.69           H
ATOM   1164 HG23 THR A  98     170.483 127.545 129.771  1.00 78.69           H
ATOM   1165  N   PHE A  99     167.940 131.799 129.551  1.00 77.90           N
ATOM   1166  CA  PHE A  99     167.286 132.995 129.046  1.00 77.90           C
ATOM   1167  C   PHE A  99     168.319 134.095 128.857  1.00 77.90           C
ATOM   1168  O   PHE A  99     169.307 134.174 129.592  1.00 77.90           O
ATOM   1169  CB  PHE A  99     166.187 133.477 129.997  1.00 77.90           C
ATOM   1170  CG  PHE A  99     165.247 132.395 130.438  1.00 77.90           C
ATOM   1171  CD1 PHE A  99     164.229 131.961 129.610  1.00 77.90           C
ATOM   1172  CD2 PHE A  99     165.370 131.823 131.690  1.00 77.90           C
ATOM   1173  CE1 PHE A  99     163.362 130.970 130.018  1.00 77.90           C
ATOM   1174  CE2 PHE A  99     164.504 130.833 132.102  1.00 77.90           C
ATOM   1175  CZ  PHE A  99     163.499 130.407 131.266  1.00 77.90           C
ATOM   1176  H   PHE A  99     168.402 131.937 130.263  1.00 77.90           H
ATOM   1177  HA  PHE A  99     166.882 132.805 128.185  1.00 77.90           H
ATOM   1178  HB2 PHE A  99     166.607 133.842 130.792  1.00 77.90           H
ATOM   1179  HB3 PHE A  99     165.667 134.164 129.555  1.00 77.90           H
ATOM   1180  HD1 PHE A  99     164.132 132.338 128.765  1.00 77.90           H
ATOM   1181  HD2 PHE A  99     166.049 132.107 132.260  1.00 77.90           H
ATOM   1182  HE1 PHE A  99     162.683 130.683 129.451  1.00 77.90           H
ATOM   1183  HE2 PHE A  99     164.600 130.453 132.946  1.00 77.90           H
ATOM   1184  HZ  PHE A  99     162.915 129.739 131.543  1.00 77.90           H
ATOM   1185  N   SER A 100     168.080 134.949 127.864  1.00 78.23           N
ATOM   1186  CA  SER A 100     168.985 136.055 127.571  1.00 78.23           C
ATOM   1187  C   SER A 100     168.167 137.238 127.081  1.00 78.23           C
ATOM   1188  O   SER A 100     167.443 137.121 126.088  1.00 78.23           O
ATOM   1189  CB  SER A 100     170.025 135.650 126.525  1.00 78.23           C
ATOM   1190  OG  SER A 100     169.408 135.357 125.285  1.00 78.23           O
ATOM   1191  H   SER A 100     167.397 134.908 127.344  1.00 78.23           H
ATOM   1192  HA  SER A 100     169.450 136.318 128.381  1.00 78.23           H
ATOM   1193  HB2 SER A 100     170.649 136.383 126.402  1.00 78.23           H
ATOM   1194  HB3 SER A 100     170.496 134.862 126.838  1.00 78.23           H
ATOM   1195  HG  SER A 100     169.991 135.149 124.717  1.00 78.23           H
ATOM   1196  N   GLY A 101     168.287 138.370 127.770  1.00 75.75           N
ATOM   1197  CA  GLY A 101     167.557 139.569 127.422  1.00 75.75           C
ATOM   1198  C   GLY A 101     166.321 139.831 128.254  1.00 75.75           C
ATOM   1199  O   GLY A 101     165.597 140.791 127.967  1.00 75.75           O
ATOM   1200  H   GLY A 101     168.797 138.463 128.457  1.00 75.75           H
ATOM   1201  HA2 GLY A 101     168.146 140.334 127.518  1.00 75.75           H
ATOM   1202  HA3 GLY A 101     167.285 139.516 126.493  1.00 75.75           H
ATOM   1203  N   ASN A 102     166.058 139.018 129.277  1.00 78.29           N
ATOM   1204  CA  ASN A 102     164.885 139.193 130.132  1.00 78.29           C
ATOM   1205  C   ASN A 102     165.130 140.315 131.145  1.00 78.29           C
ATOM   1206  O   ASN A 102     165.073 140.131 132.360  1.00 78.29           O
ATOM   1207  CB  ASN A 102     164.544 137.883 130.830  1.00 78.29           C
ATOM   1208  CG  ASN A 102     165.721 137.303 131.594  1.00 78.29           C
ATOM   1209  OD1 ASN A 102     166.637 138.024 131.988  1.00 78.29           O
ATOM   1210  ND2 ASN A 102     165.698 135.994 131.810  1.00 78.29           N
ATOM   1211  H   ASN A 102     166.552 138.349 129.496  1.00 78.29           H
ATOM   1212  HA  ASN A 102     164.127 139.446 129.582  1.00 78.29           H
ATOM   1213  HB2 ASN A 102     163.824 138.039 131.461  1.00 78.29           H
ATOM   1214  HB3 ASN A 102     164.267 137.233 130.165  1.00 78.29           H
ATOM   1215 HD21 ASN A 102     165.041 135.522 131.520  1.00 78.29           H
ATOM   1216 HD22 ASN A 102     166.342 135.618 132.239  1.00 78.29           H
ATOM   1217  N   LYS A 103     165.405 141.507 130.609  1.00 77.62           N
ATOM   1218  CA  LYS A 103     165.750 142.638 131.464  1.00 77.62           C
ATOM   1219  C   LYS A 103     164.599 143.010 132.388  1.00 77.62           C
ATOM   1220  O   LYS A 103     164.810 143.281 133.576  1.00 77.62           O
ATOM   1221  CB  LYS A 103     166.152 143.835 130.604  1.00 77.62           C
ATOM   1222  CG  LYS A 103     167.466 143.648 129.871  1.00 77.62           C
ATOM   1223  CD  LYS A 103     167.892 144.921 129.160  1.00 77.62           C
ATOM   1224  CE  LYS A 103     169.216 144.738 128.435  1.00 77.62           C
ATOM   1225  NZ  LYS A 103     170.344 144.498 129.379  1.00 77.62           N
ATOM   1226  H   LYS A 103     165.396 141.683 129.768  1.00 77.62           H
ATOM   1227  HA  LYS A 103     166.511 142.396 132.015  1.00 77.62           H
ATOM   1228  HB2 LYS A 103     165.461 143.990 129.942  1.00 77.62           H
ATOM   1229  HB3 LYS A 103     166.240 144.614 131.176  1.00 77.62           H
ATOM   1230  HG2 LYS A 103     168.157 143.411 130.509  1.00 77.62           H
ATOM   1231  HG3 LYS A 103     167.366 142.948 129.208  1.00 77.62           H
ATOM   1232  HD2 LYS A 103     167.217 145.164 128.506  1.00 77.62           H
ATOM   1233  HD3 LYS A 103     167.998 145.631 129.812  1.00 77.62           H
ATOM   1234  HE2 LYS A 103     169.150 143.974 127.842  1.00 77.62           H
ATOM   1235  HE3 LYS A 103     169.413 145.540 127.927  1.00 77.62           H
ATOM   1236  HZ1 LYS A 103     171.105 144.409 128.926  1.00 77.62           H
ATOM   1237  HZ2 LYS A 103     170.420 145.182 129.942  1.00 77.62           H
ATOM   1238  HZ3 LYS A 103     170.197 143.754 129.845  1.00 77.62           H
ATOM   1239  N   SER A 104     163.375 143.029 131.865  1.00 74.94           N
ATOM   1240  CA  SER A 104     162.204 143.436 132.628  1.00 74.94           C
ATOM   1241  C   SER A 104     161.388 142.253 133.133  1.00 74.94           C
ATOM   1242  O   SER A 104     160.259 142.446 133.594  1.00 74.94           O
ATOM   1243  CB  SER A 104     161.321 144.352 131.779  1.00 74.94           C
ATOM   1244  OG  SER A 104     160.842 143.676 130.631  1.00 74.94           O
ATOM   1245  H   SER A 104     163.197 142.805 131.055  1.00 74.94           H
ATOM   1246  HA  SER A 104     162.495 143.944 133.402  1.00 74.94           H
ATOM   1247  HB2 SER A 104     160.565 144.642 132.313  1.00 74.94           H
ATOM   1248  HB3 SER A 104     161.842 145.120 131.499  1.00 74.94           H
ATOM   1249  HG  SER A 104     161.488 143.398 130.172  1.00 74.94           H
ATOM   1250  N   VAL A 105     161.925 141.038 133.053  1.00 76.95           N
ATOM   1251  CA  VAL A 105     161.238 139.839 133.517  1.00 76.95           C
ATOM   1252  C   VAL A 105     162.190 139.039 134.393  1.00 76.95           C
ATOM   1253  O   VAL A 105     163.328 138.765 133.995  1.00 76.95           O
ATOM   1254  CB  VAL A 105     160.733 138.983 132.341  1.00 76.95           C
ATOM   1255  CG1 VAL A 105     159.979 137.773 132.854  1.00 76.95           C
ATOM   1256  CG2 VAL A 105     159.846 139.817 131.438  1.00 76.95           C
ATOM   1257  H   VAL A 105     162.705 140.880 132.728  1.00 76.95           H
ATOM   1258  HA  VAL A 105     160.474 140.093 134.056  1.00 76.95           H
ATOM   1259  HB  VAL A 105     161.491 138.672 131.822  1.00 76.95           H
ATOM   1260 HG11 VAL A 105     159.536 137.336 132.110  1.00 76.95           H
ATOM   1261 HG12 VAL A 105     160.604 137.161 133.271  1.00 76.95           H
ATOM   1262 HG13 VAL A 105     159.323 138.070 133.502  1.00 76.95           H
ATOM   1263 HG21 VAL A 105     159.253 139.229 130.946  1.00 76.95           H
ATOM   1264 HG22 VAL A 105     159.326 140.425 131.985  1.00 76.95           H
ATOM   1265 HG23 VAL A 105     160.405 140.321 130.825  1.00 76.95           H
ATOM   1266  N   LYS A 106     161.725 138.665 135.582  1.00 80.34           N
ATOM   1267  CA  LYS A 106     162.535 137.861 136.484  1.00 80.34           C
ATOM   1268  C   LYS A 106     162.744 136.464 135.914  1.00 80.34           C
ATOM   1269  O   LYS A 106     161.812 135.834 135.406  1.00 80.34           O
ATOM   1270  CB  LYS A 106     161.871 137.769 137.858  1.00 80.34           C
ATOM   1271  CG  LYS A 106     162.212 138.914 138.797  1.00 80.34           C
ATOM   1272  CD  LYS A 106     161.596 140.224 138.336  1.00 80.34           C
ATOM   1273  CE  LYS A 106     161.543 141.239 139.469  1.00 80.34           C
ATOM   1274  NZ  LYS A 106     160.652 142.390 139.157  1.00 80.34           N
ATOM   1275  H   LYS A 106     160.945 138.864 135.887  1.00 80.34           H
ATOM   1276  HA  LYS A 106     163.403 138.279 136.594  1.00 80.34           H
ATOM   1277  HB2 LYS A 106     160.908 137.761 137.738  1.00 80.34           H
ATOM   1278  HB3 LYS A 106     162.152 136.945 138.284  1.00 80.34           H
ATOM   1279  HG2 LYS A 106     161.869 138.712 139.682  1.00 80.34           H
ATOM   1280  HG3 LYS A 106     163.175 139.026 138.828  1.00 80.34           H
ATOM   1281  HD2 LYS A 106     162.133 140.596 137.619  1.00 80.34           H
ATOM   1282  HD3 LYS A 106     160.690 140.062 138.029  1.00 80.34           H
ATOM   1283  HE2 LYS A 106     161.204 140.806 140.269  1.00 80.34           H
ATOM   1284  HE3 LYS A 106     162.435 141.583 139.630  1.00 80.34           H
ATOM   1285  HZ1 LYS A 106     160.641 142.961 139.840  1.00 80.34           H
ATOM   1286  HZ2 LYS A 106     160.945 142.814 138.431  1.00 80.34           H
ATOM   1287  HZ3 LYS A 106     159.823 142.102 139.009  1.00 80.34           H
ATOM   1288  N   ASP A 107     163.983 135.977 136.012  1.00 80.39           N
ATOM   1289  CA  ASP A 107     164.299 134.648 135.500  1.00 80.39           C
ATOM   1290  C   ASP A 107     163.513 133.570 136.236  1.00 80.39           C
ATOM   1291  O   ASP A 107     163.003 132.632 135.613  1.00 80.39           O
ATOM   1292  CB  ASP A 107     165.801 134.390 135.618  1.00 80.39           C
ATOM   1293  CG  ASP A 107     166.254 133.196 134.803  1.00 80.39           C
ATOM   1294  OD1 ASP A 107     165.597 132.136 134.876  1.00 80.39           O
ATOM   1295  OD2 ASP A 107     167.273 133.315 134.090  1.00 80.39           O
ATOM   1296  H   ASP A 107     164.648 136.391 136.368  1.00 80.39           H
ATOM   1297  HA  ASP A 107     164.060 134.606 134.561  1.00 80.39           H
ATOM   1298  HB2 ASP A 107     166.282 135.170 135.303  1.00 80.39           H
ATOM   1299  HB3 ASP A 107     166.019 134.218 136.548  1.00 80.39           H
ATOM   1300  N   ASP A 108     163.415 133.676 137.563  1.00 81.66           N
ATOM   1301  CA  ASP A 108     162.693 132.665 138.330  1.00 81.66           C
ATOM   1302  C   ASP A 108     161.215 132.642 137.960  1.00 81.66           C
ATOM   1303  O   ASP A 108     160.622 131.568 137.801  1.00 81.66           O
ATOM   1304  CB  ASP A 108     162.869 132.915 139.829  1.00 81.66           C
ATOM   1305  CG  ASP A 108     162.539 134.341 140.227  1.00 81.66           C
ATOM   1306  OD1 ASP A 108     163.170 135.271 139.682  1.00 81.66           O
ATOM   1307  OD2 ASP A 108     161.653 134.532 141.086  1.00 81.66           O
ATOM   1308  H   ASP A 108     163.756 134.311 138.032  1.00 81.66           H
ATOM   1309  HA  ASP A 108     163.065 131.792 138.128  1.00 81.66           H
ATOM   1310  HB2 ASP A 108     162.278 132.323 140.320  1.00 81.66           H
ATOM   1311  HB3 ASP A 108     163.791 132.741 140.072  1.00 81.66           H
ATOM   1312  N   MET A 109     160.601 133.817 137.817  1.00 81.15           N
ATOM   1313  CA  MET A 109     159.190 133.864 137.447  1.00 81.15           C
ATOM   1314  C   MET A 109     158.979 133.349 136.029  1.00 81.15           C
ATOM   1315  O   MET A 109     157.976 132.683 135.745  1.00 81.15           O
ATOM   1316  CB  MET A 109     158.663 135.292 137.602  1.00 81.15           C
ATOM   1317  CG  MET A 109     157.179 135.457 137.306  1.00 81.15           C
ATOM   1318  SD  MET A 109     156.815 135.606 135.548  1.00 81.15           S
ATOM   1319  CE  MET A 109     157.439 137.256 135.234  1.00 81.15           C
ATOM   1320  H   MET A 109     160.971 134.585 137.927  1.00 81.15           H
ATOM   1321  HA  MET A 109     158.691 133.300 138.059  1.00 81.15           H
ATOM   1322  HB2 MET A 109     158.812 135.578 138.517  1.00 81.15           H
ATOM   1323  HB3 MET A 109     159.153 135.869 136.997  1.00 81.15           H
ATOM   1324  HG2 MET A 109     156.703 134.682 137.644  1.00 81.15           H
ATOM   1325  HG3 MET A 109     156.858 136.259 137.746  1.00 81.15           H
ATOM   1326  HE1 MET A 109     157.368 137.446 134.287  1.00 81.15           H
ATOM   1327  HE2 MET A 109     156.912 137.894 135.740  1.00 81.15           H
ATOM   1328  HE3 MET A 109     158.367 137.302 135.509  1.00 81.15           H
ATOM   1329  N   LEU A 110     159.911 133.645 135.121  1.00 78.45           N
ATOM   1330  CA  LEU A 110     159.814 133.102 133.770  1.00 78.45           C
ATOM   1331  C   LEU A 110     159.922 131.581 133.781  1.00 78.45           C
ATOM   1332  O   LEU A 110     159.195 130.893 133.054  1.00 78.45           O
ATOM   1333  CB  LEU A 110     160.897 133.717 132.883  1.00 78.45           C
ATOM   1334  CG  LEU A 110     160.659 133.720 131.371  1.00 78.45           C
ATOM   1335  CD1 LEU A 110     159.309 134.316 131.007  1.00 78.45           C
ATOM   1336  CD2 LEU A 110     161.773 134.485 130.680  1.00 78.45           C
ATOM   1337  H   LEU A 110     160.596 134.147 135.260  1.00 78.45           H
ATOM   1338  HA  LEU A 110     158.947 133.335 133.406  1.00 78.45           H
ATOM   1339  HB2 LEU A 110     161.016 134.641 133.153  1.00 78.45           H
ATOM   1340  HB3 LEU A 110     161.723 133.232 133.039  1.00 78.45           H
ATOM   1341  HG  LEU A 110     160.679 132.806 131.047  1.00 78.45           H
ATOM   1342 HD11 LEU A 110     159.300 134.519 130.059  1.00 78.45           H
ATOM   1343 HD12 LEU A 110     158.613 133.672 131.213  1.00 78.45           H
ATOM   1344 HD13 LEU A 110     159.175 135.128 131.520  1.00 78.45           H
ATOM   1345 HD21 LEU A 110     161.615 134.476 129.723  1.00 78.45           H
ATOM   1346 HD22 LEU A 110     161.777 135.399 131.007  1.00 78.45           H
ATOM   1347 HD23 LEU A 110     162.620 134.058 130.881  1.00 78.45           H
ATOM   1348  N   LYS A 111     160.825 131.038 134.601  1.00 80.24           N
ATOM   1349  CA  LYS A 111     160.928 129.588 134.732  1.00 80.24           C
ATOM   1350  C   LYS A 111     159.637 129.000 135.283  1.00 80.24           C
ATOM   1351  O   LYS A 111     159.189 127.937 134.838  1.00 80.24           O
ATOM   1352  CB  LYS A 111     162.102 129.220 135.641  1.00 80.24           C
ATOM   1353  CG  LYS A 111     162.380 127.722 135.719  1.00 80.24           C
ATOM   1354  CD  LYS A 111     163.182 127.355 136.961  1.00 80.24           C
ATOM   1355  CE  LYS A 111     164.615 127.854 136.884  1.00 80.24           C
ATOM   1356  NZ  LYS A 111     165.413 127.421 138.067  1.00 80.24           N
ATOM   1357  H   LYS A 111     161.380 131.481 135.085  1.00 80.24           H
ATOM   1358  HA  LYS A 111     161.089 129.199 133.858  1.00 80.24           H
ATOM   1359  HB2 LYS A 111     162.903 129.652 135.305  1.00 80.24           H
ATOM   1360  HB3 LYS A 111     161.911 129.534 136.538  1.00 80.24           H
ATOM   1361  HG2 LYS A 111     161.541 127.236 135.751  1.00 80.24           H
ATOM   1362  HG3 LYS A 111     162.891 127.452 134.940  1.00 80.24           H
ATOM   1363  HD2 LYS A 111     162.765 127.753 137.741  1.00 80.24           H
ATOM   1364  HD3 LYS A 111     163.204 126.389 137.052  1.00 80.24           H
ATOM   1365  HE2 LYS A 111     165.035 127.496 136.087  1.00 80.24           H
ATOM   1366  HE3 LYS A 111     164.615 128.823 136.857  1.00 80.24           H
ATOM   1367  HZ1 LYS A 111     166.249 127.717 137.994  1.00 80.24           H
ATOM   1368  HZ2 LYS A 111     165.053 127.748 138.812  1.00 80.24           H
ATOM   1369  HZ3 LYS A 111     165.424 126.532 138.117  1.00 80.24           H
ATOM   1370  N   GLN A 112     159.038 129.667 136.271  1.00 81.03           N
ATOM   1371  CA  GLN A 112     157.770 129.195 136.815  1.00 81.03           C
ATOM   1372  C   GLN A 112     156.689 129.185 135.743  1.00 81.03           C
ATOM   1373  O   GLN A 112     155.916 128.226 135.634  1.00 81.03           O
ATOM   1374  CB  GLN A 112     157.350 130.072 137.995  1.00 81.03           C
ATOM   1375  CG  GLN A 112     156.145 129.550 138.764  1.00 81.03           C
ATOM   1376  CD  GLN A 112     155.586 130.573 139.734  1.00 81.03           C
ATOM   1377  OE1 GLN A 112     156.236 131.571 140.044  1.00 81.03           O
ATOM   1378  NE2 GLN A 112     154.375 130.327 140.220  1.00 81.03           N
ATOM   1379  H   GLN A 112     159.341 130.384 136.636  1.00 81.03           H
ATOM   1380  HA  GLN A 112     157.882 128.287 137.139  1.00 81.03           H
ATOM   1381  HB2 GLN A 112     158.092 130.134 138.616  1.00 81.03           H
ATOM   1382  HB3 GLN A 112     157.127 130.955 137.662  1.00 81.03           H
ATOM   1383  HG2 GLN A 112     155.442 129.317 138.138  1.00 81.03           H
ATOM   1384  HG3 GLN A 112     156.410 128.768 139.273  1.00 81.03           H
ATOM   1385 HE21 GLN A 112     153.951 129.619 139.981  1.00 81.03           H
ATOM   1386 HE22 GLN A 112     154.015 130.878 140.775  1.00 81.03           H
ATOM   1387  N   ASN A 113     156.624 130.244 134.935  1.00 79.35           N
ATOM   1388  CA  ASN A 113     155.636 130.287 133.863  1.00 79.35           C
ATOM   1389  C   ASN A 113     155.870 129.164 132.861  1.00 79.35           C
ATOM   1390  O   ASN A 113     154.920 128.510 132.416  1.00 79.35           O
ATOM   1391  CB  ASN A 113     155.679 131.647 133.167  1.00 79.35           C
ATOM   1392  CG  ASN A 113     154.478 131.881 132.270  1.00 79.35           C
ATOM   1393  OD1 ASN A 113     153.669 130.980 132.050  1.00 79.35           O
ATOM   1394  ND2 ASN A 113     154.355 133.096 131.752  1.00 79.35           N
ATOM   1395  H   ASN A 113     157.130 130.936 134.987  1.00 79.35           H
ATOM   1396  HA  ASN A 113     154.751 130.172 134.243  1.00 79.35           H
ATOM   1397  HB2 ASN A 113     155.693 132.347 133.839  1.00 79.35           H
ATOM   1398  HB3 ASN A 113     156.478 131.697 132.618  1.00 79.35           H
ATOM   1399 HD21 ASN A 113     154.940 133.701 131.929  1.00 79.35           H
ATOM   1400 HD22 ASN A 113     153.690 133.279 131.237  1.00 79.35           H
ATOM   1401  N   LEU A 114     157.130 128.918 132.501  1.00 78.75           N
ATOM   1402  CA  LEU A 114     157.430 127.859 131.542  1.00 78.75           C
ATOM   1403  C   LEU A 114     157.059 126.489 132.096  1.00 78.75           C
ATOM   1404  O   LEU A 114     156.492 125.652 131.383  1.00 78.75           O
ATOM   1405  CB  LEU A 114     158.909 127.903 131.156  1.00 78.75           C
ATOM   1406  CG  LEU A 114     159.221 128.687 129.880  1.00 78.75           C
ATOM   1407  CD1 LEU A 114     160.702 128.999 129.792  1.00 78.75           C
ATOM   1408  CD2 LEU A 114     158.765 127.917 128.652  1.00 78.75           C
ATOM   1409  H   LEU A 114     157.818 129.344 132.793  1.00 78.75           H
ATOM   1410  HA  LEU A 114     156.906 128.007 130.739  1.00 78.75           H
ATOM   1411  HB2 LEU A 114     159.406 128.314 131.881  1.00 78.75           H
ATOM   1412  HB3 LEU A 114     159.220 126.994 131.024  1.00 78.75           H
ATOM   1413  HG  LEU A 114     158.739 129.529 129.901  1.00 78.75           H
ATOM   1414 HD11 LEU A 114     160.872 129.499 128.979  1.00 78.75           H
ATOM   1415 HD12 LEU A 114     160.956 129.525 130.565  1.00 78.75           H
ATOM   1416 HD13 LEU A 114     161.199 128.166 129.779  1.00 78.75           H
ATOM   1417 HD21 LEU A 114     159.041 128.399 127.857  1.00 78.75           H
ATOM   1418 HD22 LEU A 114     159.173 127.037 128.663  1.00 78.75           H
ATOM   1419 HD23 LEU A 114     157.799 127.834 128.670  1.00 78.75           H
ATOM   1420  N   GLU A 115     157.371 126.235 133.370  1.00 82.33           N
ATOM   1421  CA  GLU A 115     157.064 124.930 133.947  1.00 82.33           C
ATOM   1422  C   GLU A 115     155.560 124.741 134.094  1.00 82.33           C
ATOM   1423  O   GLU A 115     155.048 123.627 133.933  1.00 82.33           O
ATOM   1424  CB  GLU A 115     157.771 124.760 135.294  1.00 82.33           C
ATOM   1425  CG  GLU A 115     157.006 125.291 136.492  1.00 82.33           C
ATOM   1426  CD  GLU A 115     157.883 125.440 137.720  1.00 82.33           C
ATOM   1427  OE1 GLU A 115     159.000 124.882 137.723  1.00 82.33           O
ATOM   1428  OE2 GLU A 115     157.456 126.114 138.681  1.00 82.33           O
ATOM   1429  H   GLU A 115     157.752 126.788 133.907  1.00 82.33           H
ATOM   1430  HA  GLU A 115     157.392 124.239 133.351  1.00 82.33           H
ATOM   1431  HB2 GLU A 115     157.928 123.815 135.443  1.00 82.33           H
ATOM   1432  HB3 GLU A 115     158.620 125.228 135.257  1.00 82.33           H
ATOM   1433  HG2 GLU A 115     156.642 126.161 136.278  1.00 82.33           H
ATOM   1434  HG3 GLU A 115     156.290 124.675 136.711  1.00 82.33           H
ATOM   1435  N   ALA A 116     154.831 125.819 134.395  1.00 79.84           N
ATOM   1436  CA  ALA A 116     153.375 125.744 134.376  1.00 79.84           C
ATOM   1437  C   ALA A 116     152.868 125.437 132.973  1.00 79.84           C
ATOM   1438  O   ALA A 116     151.907 124.678 132.802  1.00 79.84           O
ATOM   1439  CB  ALA A 116     152.774 127.050 134.893  1.00 79.84           C
ATOM   1440  H   ALA A 116     155.150 126.588 134.610  1.00 79.84           H
ATOM   1441  HA  ALA A 116     153.087 125.027 134.964  1.00 79.84           H
ATOM   1442  HB1 ALA A 116     151.807 126.982 134.873  1.00 79.84           H
ATOM   1443  HB2 ALA A 116     153.077 127.199 135.802  1.00 79.84           H
ATOM   1444  HB3 ALA A 116     153.066 127.779 134.323  1.00 79.84           H
ATOM   1445  N   SER A 117     153.503 126.023 131.956  1.00 79.25           N
ATOM   1446  CA  SER A 117     153.127 125.726 130.577  1.00 79.25           C
ATOM   1447  C   SER A 117     153.347 124.254 130.252  1.00 79.25           C
ATOM   1448  O   SER A 117     152.518 123.628 129.582  1.00 79.25           O
ATOM   1449  CB  SER A 117     153.923 126.610 129.618  1.00 79.25           C
ATOM   1450  OG  SER A 117     155.280 126.205 129.564  1.00 79.25           O
ATOM   1451  H   SER A 117     154.146 126.588 132.037  1.00 79.25           H
ATOM   1452  HA  SER A 117     152.185 125.923 130.457  1.00 79.25           H
ATOM   1453  HB2 SER A 117     153.537 126.538 128.730  1.00 79.25           H
ATOM   1454  HB3 SER A 117     153.879 127.528 129.925  1.00 79.25           H
ATOM   1455  HG  SER A 117     155.707 126.700 129.036  1.00 79.25           H
ATOM   1456  N   GLY A 118     154.457 123.686 130.718  1.00 78.47           N
ATOM   1457  CA  GLY A 118     154.739 122.282 130.483  1.00 78.47           C
ATOM   1458  C   GLY A 118     156.200 121.965 130.238  1.00 78.47           C
ATOM   1459  O   GLY A 118     156.638 120.835 130.473  1.00 78.47           O
ATOM   1460  H   GLY A 118     155.061 124.096 131.172  1.00 78.47           H
ATOM   1461  HA2 GLY A 118     154.447 121.769 131.253  1.00 78.47           H
ATOM   1462  HA3 GLY A 118     154.236 121.979 129.712  1.00 78.47           H
ATOM   1463  N   VAL A 119     156.968 122.942 129.768  1.00 81.08           N
ATOM   1464  CA  VAL A 119     158.389 122.735 129.514  1.00 81.08           C
ATOM   1465  C   VAL A 119     159.163 122.967 130.804  1.00 81.08           C
ATOM   1466  O   VAL A 119     159.045 124.025 131.434  1.00 81.08           O
ATOM   1467  CB  VAL A 119     158.885 123.665 128.396  1.00 81.08           C
ATOM   1468  CG1 VAL A 119     160.400 123.603 128.284  1.00 81.08           C
ATOM   1469  CG2 VAL A 119     158.236 123.294 127.073  1.00 81.08           C
ATOM   1470  H   VAL A 119     156.689 123.735 129.586  1.00 81.08           H
ATOM   1471  HA  VAL A 119     158.535 121.818 129.233  1.00 81.08           H
ATOM   1472  HB  VAL A 119     158.635 124.578 128.608  1.00 81.08           H
ATOM   1473 HG11 VAL A 119     160.666 123.964 127.424  1.00 81.08           H
ATOM   1474 HG12 VAL A 119     160.794 124.128 128.998  1.00 81.08           H
ATOM   1475 HG13 VAL A 119     160.684 122.678 128.355  1.00 81.08           H
ATOM   1476 HG21 VAL A 119     158.561 123.895 126.386  1.00 81.08           H
ATOM   1477 HG22 VAL A 119     158.471 122.379 126.852  1.00 81.08           H
ATOM   1478 HG23 VAL A 119     157.274 123.377 127.159  1.00 81.08           H
ATOM   1479  N   ARG A 120     159.959 121.978 131.201  1.00 84.49           N
ATOM   1480  CA  ARG A 120     160.786 122.082 132.396  1.00 84.49           C
ATOM   1481  C   ARG A 120     161.956 121.119 132.250  1.00 84.49           C
ATOM   1482  O   ARG A 120     162.073 120.396 131.257  1.00 84.49           O
ATOM   1483  CB  ARG A 120     159.975 121.788 133.663  1.00 84.49           C
ATOM   1484  CG  ARG A 120     159.676 120.314 133.876  1.00 84.49           C
ATOM   1485  CD  ARG A 120     158.583 120.103 134.910  1.00 84.49           C
ATOM   1486  NE  ARG A 120     158.909 120.722 136.190  1.00 84.49           N
ATOM   1487  CZ  ARG A 120     158.045 120.892 137.181  1.00 84.49           C
ATOM   1488  NH1 ARG A 120     156.785 120.501 137.076  1.00 84.49           N
ATOM   1489  NH2 ARG A 120     158.455 121.470 138.307  1.00 84.49           N
ATOM   1490  H   ARG A 120     160.038 121.228 130.788  1.00 84.49           H
ATOM   1491  HA  ARG A 120     161.139 122.982 132.464  1.00 84.49           H
ATOM   1492  HB2 ARG A 120     160.474 122.103 134.433  1.00 84.49           H
ATOM   1493  HB3 ARG A 120     159.128 122.257 133.606  1.00 84.49           H
ATOM   1494  HG2 ARG A 120     159.379 119.927 133.038  1.00 84.49           H
ATOM   1495  HG3 ARG A 120     160.477 119.865 134.188  1.00 84.49           H
ATOM   1496  HD2 ARG A 120     157.758 120.498 134.585  1.00 84.49           H
ATOM   1497  HD3 ARG A 120     158.462 119.152 135.057  1.00 84.49           H
ATOM   1498  HE  ARG A 120     159.719 120.980 136.315  1.00 84.49           H
ATOM   1499 HH11 ARG A 120     156.507 120.126 136.354  1.00 84.49           H
ATOM   1500 HH12 ARG A 120     156.242 120.622 137.733  1.00 84.49           H
ATOM   1501 HH21 ARG A 120     159.271 121.728 138.386  1.00 84.49           H
ATOM   1502 HH22 ARG A 120     157.903 121.586 138.957  1.00 84.49           H
ATOM   1503  N   VAL A 121     162.826 121.115 133.254  1.00 83.48           N
ATOM   1504  CA  VAL A 121     163.994 120.243 133.253  1.00 83.48           C
ATOM   1505  C   VAL A 121     163.561 118.816 133.563  1.00 83.48           C
ATOM   1506  O   VAL A 121     162.577 118.577 134.272  1.00 83.48           O
ATOM   1507  CB  VAL A 121     165.042 120.743 134.266  1.00 83.48           C
ATOM   1508  CG1 VAL A 121     166.325 119.934 134.148  1.00 83.48           C
ATOM   1509  CG2 VAL A 121     165.317 122.224 134.059  1.00 83.48           C
ATOM   1510  H   VAL A 121     162.760 121.612 133.953  1.00 83.48           H
ATOM   1511  HA  VAL A 121     164.397 120.252 132.372  1.00 83.48           H
ATOM   1512  HB  VAL A 121     164.696 120.625 135.164  1.00 83.48           H
ATOM   1513 HG11 VAL A 121     167.010 120.351 134.693  1.00 83.48           H
ATOM   1514 HG12 VAL A 121     166.160 119.031 134.459  1.00 83.48           H
ATOM   1515 HG13 VAL A 121     166.605 119.920 133.219  1.00 83.48           H
ATOM   1516 HG21 VAL A 121     166.079 122.482 134.602  1.00 83.48           H
ATOM   1517 HG22 VAL A 121     165.509 122.381 133.122  1.00 83.48           H
ATOM   1518 HG23 VAL A 121     164.535 122.732 134.326  1.00 83.48           H
ATOM   1519  N   GLY A 122     164.308 117.853 133.024  1.00 83.82           N
ATOM   1520  CA  GLY A 122     164.052 116.449 133.242  1.00 83.82           C
ATOM   1521  C   GLY A 122     163.137 115.810 132.217  1.00 83.82           C
ATOM   1522  O   GLY A 122     163.307 114.628 131.899  1.00 83.82           O
ATOM   1523  H   GLY A 122     164.986 118.002 132.516  1.00 83.82           H
ATOM   1524  HA2 GLY A 122     164.895 115.969 133.232  1.00 83.82           H
ATOM   1525  HA3 GLY A 122     163.650 116.333 134.117  1.00 83.82           H
ATOM   1526  N   GLU A 123     162.175 116.559 131.690  1.00 86.39           N
ATOM   1527  CA  GLU A 123     161.245 116.031 130.702  1.00 86.39           C
ATOM   1528  C   GLU A 123     161.929 115.996 129.337  1.00 86.39           C
ATOM   1529  O   GLU A 123     163.130 116.249 129.208  1.00 86.39           O
ATOM   1530  CB  GLU A 123     159.965 116.861 130.691  1.00 86.39           C
ATOM   1531  CG  GLU A 123     159.442 117.194 132.080  1.00 86.39           C
ATOM   1532  CD  GLU A 123     158.034 117.755 132.060  1.00 86.39           C
ATOM   1533  OE1 GLU A 123     157.657 118.383 131.049  1.00 86.39           O
ATOM   1534  OE2 GLU A 123     157.304 117.569 133.057  1.00 86.39           O
ATOM   1535  H   GLU A 123     162.040 117.385 131.891  1.00 86.39           H
ATOM   1536  HA  GLU A 123     161.010 115.121 130.944  1.00 86.39           H
ATOM   1537  HB2 GLU A 123     160.139 117.697 130.230  1.00 86.39           H
ATOM   1538  HB3 GLU A 123     159.274 116.365 130.224  1.00 86.39           H
ATOM   1539  HG2 GLU A 123     159.435 116.386 132.617  1.00 86.39           H
ATOM   1540  HG3 GLU A 123     160.023 117.856 132.487  1.00 86.39           H
ATOM   1541  N   SER A 124     161.167 115.677 128.297  1.00 87.06           N
ATOM   1542  CA  SER A 124     161.691 115.580 126.944  1.00 87.06           C
ATOM   1543  C   SER A 124     161.314 116.816 126.138  1.00 87.06           C
ATOM   1544  O   SER A 124     160.265 117.428 126.355  1.00 87.06           O
ATOM   1545  CB  SER A 124     161.165 114.326 126.244  1.00 87.06           C
ATOM   1546  OG  SER A 124     161.659 113.152 126.864  1.00 87.06           O
ATOM   1547  H   SER A 124     160.326 115.508 128.353  1.00 87.06           H
ATOM   1548  HA  SER A 124     162.659 115.524 126.976  1.00 87.06           H
ATOM   1549  HB2 SER A 124     160.197 114.323 126.288  1.00 87.06           H
ATOM   1550  HB3 SER A 124     161.455 114.341 125.319  1.00 87.06           H
ATOM   1551  HG  SER A 124     161.436 112.477 126.417  1.00 87.06           H
ATOM   1552  N   LEU A 125     162.184 117.173 125.197  1.00 85.92           N
ATOM   1553  CA  LEU A 125     161.988 118.332 124.338  1.00 85.92           C
ATOM   1554  C   LEU A 125     161.409 117.881 123.005  1.00 85.92           C
ATOM   1555  O   LEU A 125     161.974 117.005 122.342  1.00 85.92           O
ATOM   1556  CB  LEU A 125     163.307 119.073 124.113  1.00 85.92           C
ATOM   1557  CG  LEU A 125     163.278 120.245 123.129  1.00 85.92           C
ATOM   1558  CD1 LEU A 125     162.441 121.384 123.683  1.00 85.92           C
ATOM   1559  CD2 LEU A 125     164.690 120.715 122.825  1.00 85.92           C
ATOM   1560  H   LEU A 125     162.914 116.747 125.036  1.00 85.92           H
ATOM   1561  HA  LEU A 125     161.360 118.942 124.755  1.00 85.92           H
ATOM   1562  HB2 LEU A 125     163.606 119.427 124.963  1.00 85.92           H
ATOM   1563  HB3 LEU A 125     163.960 118.437 123.783  1.00 85.92           H
ATOM   1564  HG  LEU A 125     162.877 119.956 122.295  1.00 85.92           H
ATOM   1565 HD11 LEU A 125     162.460 122.123 123.055  1.00 85.92           H
ATOM   1566 HD12 LEU A 125     161.529 121.076 123.805  1.00 85.92           H
ATOM   1567 HD13 LEU A 125     162.813 121.663 124.534  1.00 85.92           H
ATOM   1568 HD21 LEU A 125     164.646 121.487 122.239  1.00 85.92           H
ATOM   1569 HD22 LEU A 125     165.128 120.955 123.657  1.00 85.92           H
ATOM   1570 HD23 LEU A 125     165.175 119.997 122.391  1.00 85.92           H
ATOM   1571  N   ASP A 126     160.288 118.481 122.618  1.00 85.50           N
ATOM   1572  CA  ASP A 126     159.663 118.201 121.333  1.00 85.50           C
ATOM   1573  C   ASP A 126     160.236 119.154 120.292  1.00 85.50           C
ATOM   1574  O   ASP A 126     160.208 120.376 120.481  1.00 85.50           O
ATOM   1575  CB  ASP A 126     158.146 118.349 121.427  1.00 85.50           C
ATOM   1576  CG  ASP A 126     157.420 117.615 120.319  1.00 85.50           C
ATOM   1577  OD1 ASP A 126     157.970 117.534 119.201  1.00 85.50           O
ATOM   1578  OD2 ASP A 126     156.299 117.123 120.564  1.00 85.50           O
ATOM   1579  H   ASP A 126     159.866 119.063 123.089  1.00 85.50           H
ATOM   1580  HA  ASP A 126     159.867 117.291 121.064  1.00 85.50           H
ATOM   1581  HB2 ASP A 126     157.844 117.987 122.275  1.00 85.50           H
ATOM   1582  HB3 ASP A 126     157.916 119.289 121.366  1.00 85.50           H
ATOM   1583  N   ARG A 127     160.752 118.600 119.198  1.00 85.95           N
ATOM   1584  CA  ARG A 127     161.379 119.396 118.151  1.00 85.95           C
ATOM   1585  C   ARG A 127     160.371 120.125 117.269  1.00 85.95           C
ATOM   1586  O   ARG A 127     160.762 120.655 116.224  1.00 85.95           O
ATOM   1587  CB  ARG A 127     162.275 118.509 117.281  1.00 85.95           C
ATOM   1588  CG  ARG A 127     163.191 117.588 118.071  1.00 85.95           C
ATOM   1589  CD  ARG A 127     164.478 117.294 117.314  1.00 85.95           C
ATOM   1590  NE  ARG A 127     165.458 118.363 117.470  1.00 85.95           N
ATOM   1591  CZ  ARG A 127     166.765 118.221 117.289  1.00 85.95           C
ATOM   1592  NH1 ARG A 127     167.294 117.060 116.940  1.00 85.95           N
ATOM   1593  NH2 ARG A 127     167.561 119.272 117.463  1.00 85.95           N
ATOM   1594  H   ARG A 127     160.749 117.755 119.038  1.00 85.95           H
ATOM   1595  HA  ARG A 127     161.944 120.065 118.568  1.00 85.95           H
ATOM   1596  HB2 ARG A 127     161.713 117.955 116.718  1.00 85.95           H
ATOM   1597  HB3 ARG A 127     162.834 119.078 116.728  1.00 85.95           H
ATOM   1598  HG2 ARG A 127     163.424 118.012 118.912  1.00 85.95           H
ATOM   1599  HG3 ARG A 127     162.736 116.747 118.234  1.00 85.95           H
ATOM   1600  HD2 ARG A 127     164.866 116.474 117.658  1.00 85.95           H
ATOM   1601  HD3 ARG A 127     164.279 117.201 116.370  1.00 85.95           H
ATOM   1602  HE  ARG A 127     165.173 119.131 117.733  1.00 85.95           H
ATOM   1603 HH11 ARG A 127     166.792 116.372 116.824  1.00 85.95           H
ATOM   1604 HH12 ARG A 127     168.145 116.993 116.829  1.00 85.95           H
ATOM   1605 HH21 ARG A 127     167.228 120.032 117.690  1.00 85.95           H
ATOM   1606 HH22 ARG A 127     168.410 119.192 117.348  1.00 85.95           H
ATOM   1607  N   THR A 128     159.094 120.163 117.658  1.00 82.29           N
ATOM   1608  CA  THR A 128     158.068 120.852 116.890  1.00 82.29           C
ATOM   1609  C   THR A 128     157.352 121.953 117.659  1.00 82.29           C
ATOM   1610  O   THR A 128     156.742 122.821 117.025  1.00 82.29           O
ATOM   1611  CB  THR A 128     157.014 119.851 116.387  1.00 82.29           C
ATOM   1612  OG1 THR A 128     157.668 118.711 115.816  1.00 82.29           O
ATOM   1613  CG2 THR A 128     156.118 120.496 115.336  1.00 82.29           C
ATOM   1614  H   THR A 128     158.794 119.790 118.372  1.00 82.29           H
ATOM   1615  HA  THR A 128     158.479 121.259 116.112  1.00 82.29           H
ATOM   1616  HB  THR A 128     156.459 119.566 117.130  1.00 82.29           H
ATOM   1617  HG1 THR A 128     157.096 118.164 115.533  1.00 82.29           H
ATOM   1618 HG21 THR A 128     155.599 119.814 114.882  1.00 82.29           H
ATOM   1619 HG22 THR A 128     155.511 121.125 115.756  1.00 82.29           H
ATOM   1620 HG23 THR A 128     156.660 120.966 114.683  1.00 82.29           H
ATOM   1621  N   THR A 129     157.416 121.956 118.990  1.00 82.70           N
ATOM   1622  CA  THR A 129     156.715 122.936 119.809  1.00 82.70           C
ATOM   1623  C   THR A 129     157.578 124.149 120.143  1.00 82.70           C
ATOM   1624  O   THR A 129     157.213 124.936 121.026  1.00 82.70           O
ATOM   1625  CB  THR A 129     156.212 122.283 121.099  1.00 82.70           C
ATOM   1626  OG1 THR A 129     157.326 121.943 121.934  1.00 82.70           O
ATOM   1627  CG2 THR A 129     155.412 121.027 120.786  1.00 82.70           C
ATOM   1628  H   THR A 129     157.868 121.387 119.449  1.00 82.70           H
ATOM   1629  HA  THR A 129     155.940 123.253 119.319  1.00 82.70           H
ATOM   1630  HB  THR A 129     155.635 122.904 121.570  1.00 82.70           H
ATOM   1631  HG1 THR A 129     157.054 121.591 122.647  1.00 82.70           H
ATOM   1632 HG21 THR A 129     154.994 120.691 121.594  1.00 82.70           H
ATOM   1633 HG22 THR A 129     154.722 121.229 120.134  1.00 82.70           H
ATOM   1634 HG23 THR A 129     155.996 120.342 120.425  1.00 82.70           H
ATOM   1635  N   ILE A 130     158.714 124.315 119.463  1.00 82.14           N
ATOM   1636  CA  ILE A 130     159.546 125.494 119.686  1.00 82.14           C
ATOM   1637  C   ILE A 130     158.772 126.758 119.337  1.00 82.14           C
ATOM   1638  O   ILE A 130     158.804 127.752 120.076  1.00 82.14           O
ATOM   1639  CB  ILE A 130     160.851 125.387 118.874  1.00 82.14           C
ATOM   1640  CG1 ILE A 130     161.685 124.194 119.351  1.00 82.14           C
ATOM   1641  CG2 ILE A 130     161.648 126.670 118.982  1.00 82.14           C
ATOM   1642  CD1 ILE A 130     161.373 122.896 118.638  1.00 82.14           C
ATOM   1643  H   ILE A 130     159.016 123.770 118.871  1.00 82.14           H
ATOM   1644  HA  ILE A 130     159.782 125.539 120.625  1.00 82.14           H
ATOM   1645  HB  ILE A 130     160.620 125.249 117.942  1.00 82.14           H
ATOM   1646 HG12 ILE A 130     162.624 124.388 119.208  1.00 82.14           H
ATOM   1647 HG13 ILE A 130     161.520 124.057 120.297  1.00 82.14           H
ATOM   1648 HG21 ILE A 130     162.549 126.514 118.660  1.00 82.14           H
ATOM   1649 HG22 ILE A 130     161.223 127.356 118.444  1.00 82.14           H
ATOM   1650 HG23 ILE A 130     161.672 126.944 119.912  1.00 82.14           H
ATOM   1651 HD11 ILE A 130     162.146 122.315 118.699  1.00 82.14           H
ATOM   1652 HD12 ILE A 130     160.610 122.475 119.063  1.00 82.14           H
ATOM   1653 HD13 ILE A 130     161.175 123.084 117.707  1.00 82.14           H
ATOM   1654  N   ALA A 131     158.067 126.743 118.204  1.00 81.43           N
ATOM   1655  CA  ALA A 131     157.252 127.892 117.830  1.00 81.43           C
ATOM   1656  C   ALA A 131     156.155 128.136 118.855  1.00 81.43           C
ATOM   1657  O   ALA A 131     155.848 129.287 119.183  1.00 81.43           O
ATOM   1658  CB  ALA A 131     156.653 127.683 116.440  1.00 81.43           C
ATOM   1659  H   ALA A 131     158.046 126.090 117.645  1.00 81.43           H
ATOM   1660  HA  ALA A 131     157.815 128.682 117.799  1.00 81.43           H
ATOM   1661  HB1 ALA A 131     156.114 128.456 116.209  1.00 81.43           H
ATOM   1662  HB2 ALA A 131     157.373 127.578 115.799  1.00 81.43           H
ATOM   1663  HB3 ALA A 131     156.100 126.886 116.451  1.00 81.43           H
ATOM   1664  N   ASP A 132     155.547 127.066 119.369  1.00 80.50           N
ATOM   1665  CA  ASP A 132     154.512 127.228 120.384  1.00 80.50           C
ATOM   1666  C   ASP A 132     155.068 127.901 121.632  1.00 80.50           C
ATOM   1667  O   ASP A 132     154.440 128.808 122.192  1.00 80.50           O
ATOM   1668  CB  ASP A 132     153.906 125.869 120.733  1.00 80.50           C
ATOM   1669  CG  ASP A 132     152.546 125.988 121.391  1.00 80.50           C
ATOM   1670  OD1 ASP A 132     152.444 126.674 122.430  1.00 80.50           O
ATOM   1671  OD2 ASP A 132     151.579 125.395 120.870  1.00 80.50           O
ATOM   1672  H   ASP A 132     155.713 126.251 119.151  1.00 80.50           H
ATOM   1673  HA  ASP A 132     153.806 127.790 120.029  1.00 80.50           H
ATOM   1674  HB2 ASP A 132     153.802 125.352 119.919  1.00 80.50           H
ATOM   1675  HB3 ASP A 132     154.498 125.407 121.347  1.00 80.50           H
ATOM   1676  N   ILE A 133     156.250 127.474 122.082  1.00 80.91           N
ATOM   1677  CA  ILE A 133     156.858 128.077 123.266  1.00 80.91           C
ATOM   1678  C   ILE A 133     157.181 129.544 123.010  1.00 80.91           C
ATOM   1679  O   ILE A 133     156.942 130.412 123.864  1.00 80.91           O
ATOM   1680  CB  ILE A 133     158.113 127.285 123.675  1.00 80.91           C
ATOM   1681  CG1 ILE A 133     157.725 125.876 124.128  1.00 80.91           C
ATOM   1682  CG2 ILE A 133     158.863 128.011 124.778  1.00 80.91           C
ATOM   1683  CD1 ILE A 133     158.783 124.835 123.847  1.00 80.91           C
ATOM   1684  H   ILE A 133     156.713 126.844 121.724  1.00 80.91           H
ATOM   1685  HA  ILE A 133     156.226 128.035 124.000  1.00 80.91           H
ATOM   1686  HB  ILE A 133     158.696 127.211 122.903  1.00 80.91           H
ATOM   1687 HG12 ILE A 133     157.569 125.888 125.085  1.00 80.91           H
ATOM   1688 HG13 ILE A 133     156.915 125.606 123.667  1.00 80.91           H
ATOM   1689 HG21 ILE A 133     159.471 127.388 125.207  1.00 80.91           H
ATOM   1690 HG22 ILE A 133     159.364 128.747 124.393  1.00 80.91           H
ATOM   1691 HG23 ILE A 133     158.224 128.346 125.426  1.00 80.91           H
ATOM   1692 HD11 ILE A 133     158.440 123.962 124.093  1.00 80.91           H
ATOM   1693 HD12 ILE A 133     158.998 124.852 122.901  1.00 80.91           H
ATOM   1694 HD13 ILE A 133     159.573 125.041 124.370  1.00 80.91           H
ATOM   1695  N   GLU A 134     157.738 129.845 121.835  1.00 79.76           N
ATOM   1696  CA  GLU A 134     158.069 131.228 121.510  1.00 79.76           C
ATOM   1697  C   GLU A 134     156.818 132.097 121.495  1.00 79.76           C
ATOM   1698  O   GLU A 134     156.822 133.223 122.006  1.00 79.76           O
ATOM   1699  CB  GLU A 134     158.787 131.293 120.163  1.00 79.76           C
ATOM   1700  CG  GLU A 134     160.207 130.756 120.196  1.00 79.76           C
ATOM   1701  CD  GLU A 134     160.857 130.743 118.827  1.00 79.76           C
ATOM   1702  OE1 GLU A 134     160.123 130.751 117.818  1.00 79.76           O
ATOM   1703  OE2 GLU A 134     162.104 130.727 118.761  1.00 79.76           O
ATOM   1704  H   GLU A 134     157.931 129.276 121.220  1.00 79.76           H
ATOM   1705  HA  GLU A 134     158.669 131.578 122.187  1.00 79.76           H
ATOM   1706  HB2 GLU A 134     158.287 130.769 119.517  1.00 79.76           H
ATOM   1707  HB3 GLU A 134     158.827 132.218 119.874  1.00 79.76           H
ATOM   1708  HG2 GLU A 134     160.744 131.317 120.778  1.00 79.76           H
ATOM   1709  HG3 GLU A 134     160.194 129.846 120.531  1.00 79.76           H
ATOM   1710  N   LYS A 135     155.731 131.588 120.913  1.00 80.11           N
ATOM   1711  CA  LYS A 135     154.499 132.365 120.855  1.00 80.11           C
ATOM   1712  C   LYS A 135     153.892 132.534 122.241  1.00 80.11           C
ATOM   1713  O   LYS A 135     153.302 133.575 122.542  1.00 80.11           O
ATOM   1714  CB  LYS A 135     153.499 131.706 119.903  1.00 80.11           C
ATOM   1715  CG  LYS A 135     153.941 131.632 118.435  1.00 80.11           C
ATOM   1716  CD  LYS A 135     155.010 132.662 118.074  1.00 80.11           C
ATOM   1717  CE  LYS A 135     155.291 132.675 116.582  1.00 80.11           C
ATOM   1718  NZ  LYS A 135     156.537 133.426 116.259  1.00 80.11           N
ATOM   1719  H   LYS A 135     155.683 130.809 120.552  1.00 80.11           H
ATOM   1720  HA  LYS A 135     154.700 133.256 120.530  1.00 80.11           H
ATOM   1721  HB2 LYS A 135     153.339 130.799 120.205  1.00 80.11           H
ATOM   1722  HB3 LYS A 135     152.670 132.209 119.933  1.00 80.11           H
ATOM   1723  HG2 LYS A 135     154.297 130.751 118.252  1.00 80.11           H
ATOM   1724  HG3 LYS A 135     153.170 131.797 117.869  1.00 80.11           H
ATOM   1725  HD2 LYS A 135     154.704 133.546 118.330  1.00 80.11           H
ATOM   1726  HD3 LYS A 135     155.837 132.445 118.530  1.00 80.11           H
ATOM   1727  HE2 LYS A 135     155.398 131.763 116.269  1.00 80.11           H
ATOM   1728  HE3 LYS A 135     154.552 133.103 116.122  1.00 80.11           H
ATOM   1729  HZ1 LYS A 135     156.678 133.417 115.380  1.00 80.11           H
ATOM   1730  HZ2 LYS A 135     156.462 134.270 116.531  1.00 80.11           H
ATOM   1731  HZ3 LYS A 135     157.232 133.050 116.668  1.00 80.11           H
ATOM   1732  N   GLY A 136     154.025 131.525 123.103  1.00 76.86           N
ATOM   1733  CA  GLY A 136     153.571 131.686 124.474  1.00 76.86           C
ATOM   1734  C   GLY A 136     154.324 132.783 125.202  1.00 76.86           C
ATOM   1735  O   GLY A 136     153.727 133.611 125.899  1.00 76.86           O
ATOM   1736  H   GLY A 136     154.367 130.757 122.920  1.00 76.86           H
ATOM   1737  HA2 GLY A 136     152.626 131.906 124.479  1.00 76.86           H
ATOM   1738  HA3 GLY A 136     153.696 130.854 124.957  1.00 76.86           H
ATOM   1739  N   LEU A 137     155.648 132.813 125.043  1.00 76.37           N
ATOM   1740  CA  LEU A 137     156.433 133.870 125.675  1.00 76.37           C
ATOM   1741  C   LEU A 137     156.092 135.238 125.089  1.00 76.37           C
ATOM   1742  O   LEU A 137     156.045 136.240 125.816  1.00 76.37           O
ATOM   1743  CB  LEU A 137     157.923 133.565 125.532  1.00 76.37           C
ATOM   1744  CG  LEU A 137     158.362 132.283 126.244  1.00 76.37           C
ATOM   1745  CD1 LEU A 137     159.776 131.895 125.856  1.00 76.37           C
ATOM   1746  CD2 LEU A 137     158.252 132.447 127.750  1.00 76.37           C
ATOM   1747  H   LEU A 137     156.105 132.246 124.585  1.00 76.37           H
ATOM   1748  HA  LEU A 137     156.221 133.894 126.621  1.00 76.37           H
ATOM   1749  HB2 LEU A 137     158.133 133.468 124.590  1.00 76.37           H
ATOM   1750  HB3 LEU A 137     158.430 134.302 125.908  1.00 76.37           H
ATOM   1751  HG  LEU A 137     157.773 131.560 125.980  1.00 76.37           H
ATOM   1752 HD11 LEU A 137     159.974 131.020 126.226  1.00 76.37           H
ATOM   1753 HD12 LEU A 137     159.842 131.868 124.889  1.00 76.37           H
ATOM   1754 HD13 LEU A 137     160.392 132.552 126.214  1.00 76.37           H
ATOM   1755 HD21 LEU A 137     158.672 131.686 128.181  1.00 76.37           H
ATOM   1756 HD22 LEU A 137     158.703 133.265 128.012  1.00 76.37           H
ATOM   1757 HD23 LEU A 137     157.315 132.491 127.997  1.00 76.37           H
ATOM   1758  N   GLU A 138     155.845 135.303 123.779  1.00 75.19           N
ATOM   1759  CA  GLU A 138     155.433 136.565 123.172  1.00 75.19           C
ATOM   1760  C   GLU A 138     154.079 137.018 123.706  1.00 75.19           C
ATOM   1761  O   GLU A 138     153.855 138.214 123.916  1.00 75.19           O
ATOM   1762  CB  GLU A 138     155.395 136.432 121.651  1.00 75.19           C
ATOM   1763  CG  GLU A 138     156.768 136.405 121.004  1.00 75.19           C
ATOM   1764  CD  GLU A 138     156.701 136.252 119.498  1.00 75.19           C
ATOM   1765  OE1 GLU A 138     155.596 136.001 118.973  1.00 75.19           O
ATOM   1766  OE2 GLU A 138     157.752 136.388 118.837  1.00 75.19           O
ATOM   1767  H   GLU A 138     155.907 134.643 123.231  1.00 75.19           H
ATOM   1768  HA  GLU A 138     156.085 137.248 123.396  1.00 75.19           H
ATOM   1769  HB2 GLU A 138     154.942 135.605 121.421  1.00 75.19           H
ATOM   1770  HB3 GLU A 138     154.908 137.186 121.283  1.00 75.19           H
ATOM   1771  HG2 GLU A 138     157.228 137.236 121.201  1.00 75.19           H
ATOM   1772  HG3 GLU A 138     157.270 135.655 121.359  1.00 75.19           H
ATOM   1773  N   ASP A 139     153.158 136.077 123.919  1.00 72.99           N
ATOM   1774  CA  ASP A 139     151.877 136.422 124.526  1.00 72.99           C
ATOM   1775  C   ASP A 139     152.073 136.951 125.939  1.00 72.99           C
ATOM   1776  O   ASP A 139     151.393 137.894 126.362  1.00 72.99           O
ATOM   1777  CB  ASP A 139     150.959 135.201 124.534  1.00 72.99           C
ATOM   1778  CG  ASP A 139     150.555 134.768 123.141  1.00 72.99           C
ATOM   1779  OD1 ASP A 139     151.256 135.139 122.178  1.00 72.99           O
ATOM   1780  OD2 ASP A 139     149.538 134.054 123.009  1.00 72.99           O
ATOM   1781  H   ASP A 139     153.250 135.245 123.724  1.00 72.99           H
ATOM   1782  HA  ASP A 139     151.452 137.117 123.999  1.00 72.99           H
ATOM   1783  HB2 ASP A 139     151.421 134.460 124.957  1.00 72.99           H
ATOM   1784  HB3 ASP A 139     150.152 135.415 125.028  1.00 72.99           H
ATOM   1785  N   PHE A 140     152.996 136.348 126.688  1.00 73.39           N
ATOM   1786  CA  PHE A 140     153.295 136.852 128.024  1.00 73.39           C
ATOM   1787  C   PHE A 140     153.812 138.286 127.965  1.00 73.39           C
ATOM   1788  O   PHE A 140     153.420 139.134 128.777  1.00 73.39           O
ATOM   1789  CB  PHE A 140     154.314 135.941 128.706  1.00 73.39           C
ATOM   1790  CG  PHE A 140     154.626 136.335 130.115  1.00 73.39           C
ATOM   1791  CD1 PHE A 140     153.713 136.102 131.127  1.00 73.39           C
ATOM   1792  CD2 PHE A 140     155.828 136.941 130.430  1.00 73.39           C
ATOM   1793  CE1 PHE A 140     153.994 136.462 132.426  1.00 73.39           C
ATOM   1794  CE2 PHE A 140     156.114 137.305 131.728  1.00 73.39           C
ATOM   1795  CZ  PHE A 140     155.194 137.065 132.728  1.00 73.39           C
ATOM   1796  H   PHE A 140     153.453 135.659 126.451  1.00 73.39           H
ATOM   1797  HA  PHE A 140     152.483 136.846 128.555  1.00 73.39           H
ATOM   1798  HB2 PHE A 140     153.964 135.036 128.721  1.00 73.39           H
ATOM   1799  HB3 PHE A 140     155.142 135.965 128.201  1.00 73.39           H
ATOM   1800  HD1 PHE A 140     152.901 135.695 130.928  1.00 73.39           H
ATOM   1801  HD2 PHE A 140     156.451 137.105 129.759  1.00 73.39           H
ATOM   1802  HE1 PHE A 140     153.372 136.300 133.099  1.00 73.39           H
ATOM   1803  HE2 PHE A 140     156.925 137.712 131.930  1.00 73.39           H
ATOM   1804  HZ  PHE A 140     155.384 137.309 133.604  1.00 73.39           H
ATOM   1805  N   TYR A 141     154.700 138.573 127.010  1.00 70.84           N
ATOM   1806  CA  TYR A 141     155.188 139.941 126.848  1.00 70.84           C
ATOM   1807  C   TYR A 141     154.070 140.898 126.454  1.00 70.84           C
ATOM   1808  O   TYR A 141     154.025 142.033 126.941  1.00 70.84           O
ATOM   1809  CB  TYR A 141     156.310 139.985 125.811  1.00 70.84           C
ATOM   1810  CG  TYR A 141     157.647 139.453 126.292  1.00 70.84           C
ATOM   1811  CD1 TYR A 141     157.954 139.383 127.645  1.00 70.84           C
ATOM   1812  CD2 TYR A 141     158.600 139.011 125.388  1.00 70.84           C
ATOM   1813  CE1 TYR A 141     159.166 138.902 128.076  1.00 70.84           C
ATOM   1814  CE2 TYR A 141     159.815 138.525 125.813  1.00 70.84           C
ATOM   1815  CZ  TYR A 141     160.092 138.472 127.159  1.00 70.84           C
ATOM   1816  OH  TYR A 141     161.302 137.988 127.593  1.00 70.84           O
ATOM   1817  H   TYR A 141     155.029 138.006 126.455  1.00 70.84           H
ATOM   1818  HA  TYR A 141     155.534 140.250 127.696  1.00 70.84           H
ATOM   1819  HB2 TYR A 141     156.043 139.453 125.044  1.00 70.84           H
ATOM   1820  HB3 TYR A 141     156.443 140.906 125.537  1.00 70.84           H
ATOM   1821  HD1 TYR A 141     157.335 139.673 128.274  1.00 70.84           H
ATOM   1822  HD2 TYR A 141     158.415 139.046 124.477  1.00 70.84           H
ATOM   1823  HE1 TYR A 141     159.357 138.863 128.984  1.00 70.84           H
ATOM   1824  HE2 TYR A 141     160.445 138.234 125.194  1.00 70.84           H
ATOM   1825  HH  TYR A 141     161.320 137.970 128.433  1.00 70.84           H
ATOM   1826  N   TYR A 142     153.165 140.469 125.575  1.00 65.17           N
ATOM   1827  CA  TYR A 142     152.027 141.316 125.231  1.00 65.17           C
ATOM   1828  C   TYR A 142     151.197 141.625 126.468  1.00 65.17           C
ATOM   1829  O   TYR A 142     150.762 142.764 126.668  1.00 65.17           O
ATOM   1830  CB  TYR A 142     151.161 140.637 124.170  1.00 65.17           C
ATOM   1831  CG  TYR A 142     151.840 140.427 122.835  1.00 65.17           C
ATOM   1832  CD1 TYR A 142     153.089 140.968 122.569  1.00 65.17           C
ATOM   1833  CD2 TYR A 142     151.225 139.687 121.836  1.00 65.17           C
ATOM   1834  CE1 TYR A 142     153.705 140.776 121.352  1.00 65.17           C
ATOM   1835  CE2 TYR A 142     151.834 139.490 120.615  1.00 65.17           C
ATOM   1836  CZ  TYR A 142     153.074 140.037 120.378  1.00 65.17           C
ATOM   1837  OH  TYR A 142     153.689 139.845 119.163  1.00 65.17           O
ATOM   1838  H   TYR A 142     153.185 139.710 125.173  1.00 65.17           H
ATOM   1839  HA  TYR A 142     152.349 142.158 124.874  1.00 65.17           H
ATOM   1840  HB2 TYR A 142     150.891 139.766 124.502  1.00 65.17           H
ATOM   1841  HB3 TYR A 142     150.375 141.185 124.017  1.00 65.17           H
ATOM   1842  HD1 TYR A 142     153.520 141.467 123.222  1.00 65.17           H
ATOM   1843  HD2 TYR A 142     150.386 139.316 121.994  1.00 65.17           H
ATOM   1844  HE1 TYR A 142     154.543 141.144 121.189  1.00 65.17           H
ATOM   1845  HE2 TYR A 142     151.409 138.990 119.956  1.00 65.17           H
ATOM   1846  HH  TYR A 142     153.198 139.381 118.664  1.00 65.17           H
ATOM   1847  N   SER A 143     150.970 140.617 127.312  1.00 66.95           N
ATOM   1848  CA  SER A 143     150.206 140.837 128.534  1.00 66.95           C
ATOM   1849  C   SER A 143     150.907 141.828 129.453  1.00 66.95           C
ATOM   1850  O   SER A 143     150.270 142.735 130.000  1.00 66.95           O
ATOM   1851  CB  SER A 143     149.984 139.511 129.258  1.00 66.95           C
ATOM   1852  OG  SER A 143     151.101 139.183 130.064  1.00 66.95           O
ATOM   1853  H   SER A 143     151.245 139.810 127.201  1.00 66.95           H
ATOM   1854  HA  SER A 143     149.338 141.203 128.304  1.00 66.95           H
ATOM   1855  HB2 SER A 143     149.199 139.587 129.823  1.00 66.95           H
ATOM   1856  HB3 SER A 143     149.852 138.810 128.601  1.00 66.95           H
ATOM   1857  HG  SER A 143     151.789 139.110 129.586  1.00 66.95           H
ATOM   1858  N   VAL A 144     152.222 141.677 129.636  1.00 65.45           N
ATOM   1859  CA  VAL A 144     152.940 142.580 130.537  1.00 65.45           C
ATOM   1860  C   VAL A 144     153.103 143.973 129.952  1.00 65.45           C
ATOM   1861  O   VAL A 144     153.401 144.911 130.701  1.00 65.45           O
ATOM   1862  CB  VAL A 144     154.328 142.033 130.927  1.00 65.45           C
ATOM   1863  CG1 VAL A 144     155.294 142.123 129.768  1.00 65.45           C
ATOM   1864  CG2 VAL A 144     154.873 142.780 132.136  1.00 65.45           C
ATOM   1865  H   VAL A 144     152.710 141.076 129.261  1.00 65.45           H
ATOM   1866  HA  VAL A 144     152.423 142.668 131.353  1.00 65.45           H
ATOM   1867  HB  VAL A 144     154.240 141.098 131.169  1.00 65.45           H
ATOM   1868 HG11 VAL A 144     156.075 141.582 129.966  1.00 65.45           H
ATOM   1869 HG12 VAL A 144     154.852 141.787 128.981  1.00 65.45           H
ATOM   1870 HG13 VAL A 144     155.558 143.047 129.636  1.00 65.45           H
ATOM   1871 HG21 VAL A 144     155.655 142.311 132.467  1.00 65.45           H
ATOM   1872 HG22 VAL A 144     155.117 143.680 131.871  1.00 65.45           H
ATOM   1873 HG23 VAL A 144     154.190 142.809 132.824  1.00 65.45           H
ATOM   1874  N   GLY A 145     152.921 144.141 128.641  1.00 59.27           N
ATOM   1875  CA  GLY A 145     152.857 145.473 128.069  1.00 59.27           C
ATOM   1876  C   GLY A 145     153.558 145.664 126.740  1.00 59.27           C
ATOM   1877  O   GLY A 145     153.147 146.508 125.941  1.00 59.27           O
ATOM   1878  H   GLY A 145     152.833 143.502 128.072  1.00 59.27           H
ATOM   1879  HA2 GLY A 145     151.925 145.713 127.946  1.00 59.27           H
ATOM   1880  HA3 GLY A 145     153.244 146.105 128.694  1.00 59.27           H
ATOM   1881  N   LYS A 146     154.615 144.901 126.486  1.00 60.93           N
ATOM   1882  CA  LYS A 146     155.413 145.086 125.280  1.00 60.93           C
ATOM   1883  C   LYS A 146     154.726 144.419 124.096  1.00 60.93           C
ATOM   1884  O   LYS A 146     154.512 143.202 124.100  1.00 60.93           O
ATOM   1885  CB  LYS A 146     156.814 144.520 125.491  1.00 60.93           C
ATOM   1886  CG  LYS A 146     157.719 145.459 126.262  1.00 60.93           C
ATOM   1887  CD  LYS A 146     158.617 144.724 127.228  1.00 60.93           C
ATOM   1888  CE  LYS A 146     159.638 145.665 127.842  1.00 60.93           C
ATOM   1889  NZ  LYS A 146     159.009 146.888 128.405  1.00 60.93           N
ATOM   1890  H   LYS A 146     154.892 144.267 126.997  1.00 60.93           H
ATOM   1891  HA  LYS A 146     155.492 146.034 125.091  1.00 60.93           H
ATOM   1892  HB2 LYS A 146     156.748 143.691 125.991  1.00 60.93           H
ATOM   1893  HB3 LYS A 146     157.221 144.355 124.626  1.00 60.93           H
ATOM   1894  HG2 LYS A 146     158.280 145.944 125.637  1.00 60.93           H
ATOM   1895  HG3 LYS A 146     157.172 146.079 126.769  1.00 60.93           H
ATOM   1896  HD2 LYS A 146     158.081 144.347 127.943  1.00 60.93           H
ATOM   1897  HD3 LYS A 146     159.092 144.023 126.756  1.00 60.93           H
ATOM   1898  HE2 LYS A 146     160.102 145.207 128.559  1.00 60.93           H
ATOM   1899  HE3 LYS A 146     160.268 145.940 127.158  1.00 60.93           H
ATOM   1900  HZ1 LYS A 146     158.651 147.374 127.752  1.00 60.93           H
ATOM   1901  HZ2 LYS A 146     158.370 146.663 128.982  1.00 60.93           H
ATOM   1902  HZ3 LYS A 146     159.621 147.377 128.827  1.00 60.93           H
ATOM   1903  N   TYR A 147     154.388 145.213 123.079  1.00 49.93           N
ATOM   1904  CA  TYR A 147     153.662 144.714 121.919  1.00 49.93           C
ATOM   1905  C   TYR A 147     154.561 144.420 120.730  1.00 49.93           C
ATOM   1906  O   TYR A 147     154.123 143.740 119.797  1.00 49.93           O
ATOM   1907  CB  TYR A 147     152.590 145.722 121.492  1.00 49.93           C
ATOM   1908  CG  TYR A 147     151.451 145.837 122.475  1.00 49.93           C
ATOM   1909  CD1 TYR A 147     150.383 144.959 122.438  1.00 49.93           C
ATOM   1910  CD2 TYR A 147     151.448 146.826 123.443  1.00 49.93           C
ATOM   1911  CE1 TYR A 147     149.348 145.062 123.337  1.00 49.93           C
ATOM   1912  CE2 TYR A 147     150.419 146.936 124.345  1.00 49.93           C
ATOM   1913  CZ  TYR A 147     149.371 146.053 124.288  1.00 49.93           C
ATOM   1914  OH  TYR A 147     148.341 146.165 125.190  1.00 49.93           O
ATOM   1915  H   TYR A 147     154.571 146.052 123.040  1.00 49.93           H
ATOM   1916  HA  TYR A 147     153.212 143.889 122.161  1.00 49.93           H
ATOM   1917  HB2 TYR A 147     152.998 146.598 121.406  1.00 49.93           H
ATOM   1918  HB3 TYR A 147     152.220 145.445 120.639  1.00 49.93           H
ATOM   1919  HD1 TYR A 147     150.366 144.286 121.795  1.00 49.93           H
ATOM   1920  HD2 TYR A 147     152.158 147.425 123.484  1.00 49.93           H
ATOM   1921  HE1 TYR A 147     148.636 144.465 123.301  1.00 49.93           H
ATOM   1922  HE2 TYR A 147     150.431 147.606 124.990  1.00 49.93           H
ATOM   1923  HH  TYR A 147     148.482 146.811 125.708  1.00 49.93           H
ATOM   1924  N   SER A 148     155.795 144.919 120.736  1.00 57.19           N
ATOM   1925  CA  SER A 148     156.761 144.651 119.682  1.00 57.19           C
ATOM   1926  C   SER A 148     157.766 143.579 120.078  1.00 57.19           C
ATOM   1927  O   SER A 148     158.759 143.384 119.372  1.00 57.19           O
ATOM   1928  CB  SER A 148     157.500 145.936 119.310  1.00 57.19           C
ATOM   1929  OG  SER A 148     156.608 146.911 118.804  1.00 57.19           O
ATOM   1930  H   SER A 148     156.101 145.428 121.358  1.00 57.19           H
ATOM   1931  HA  SER A 148     156.291 144.340 118.893  1.00 57.19           H
ATOM   1932  HB2 SER A 148     157.936 146.289 120.102  1.00 57.19           H
ATOM   1933  HB3 SER A 148     158.163 145.733 118.632  1.00 57.19           H
ATOM   1934  HG  SER A 148     157.031 147.605 118.591  1.00 57.19           H
ATOM   1935  N   ALA A 149     157.532 142.884 121.187  1.00 65.91           N
ATOM   1936  CA  ALA A 149     158.505 141.930 121.694  1.00 65.91           C
ATOM   1937  C   ALA A 149     158.661 140.751 120.743  1.00 65.91           C
ATOM   1938  O   ALA A 149     157.723 140.352 120.049  1.00 65.91           O
ATOM   1939  CB  ALA A 149     158.089 141.429 123.075  1.00 65.91           C
ATOM   1940  H   ALA A 149     156.819 142.947 121.663  1.00 65.91           H
ATOM   1941  HA  ALA A 149     159.363 142.371 121.777  1.00 65.91           H
ATOM   1942  HB1 ALA A 149     158.777 140.834 123.407  1.00 65.91           H
ATOM   1943  HB2 ALA A 149     157.992 142.189 123.671  1.00 65.91           H
ATOM   1944  HB3 ALA A 149     157.245 140.957 123.001  1.00 65.91           H
ATOM   1945  N   SER A 150     159.870 140.192 120.718  1.00 72.29           N
ATOM   1946  CA  SER A 150     160.186 139.031 119.900  1.00 72.29           C
ATOM   1947  C   SER A 150     160.940 138.009 120.737  1.00 72.29           C
ATOM   1948  O   SER A 150     161.649 138.360 121.683  1.00 72.29           O
ATOM   1949  CB  SER A 150     161.023 139.419 118.676  1.00 72.29           C
ATOM   1950  OG  SER A 150     161.704 138.294 118.152  1.00 72.29           O
ATOM   1951  H   SER A 150     160.538 140.478 121.179  1.00 72.29           H
ATOM   1952  HA  SER A 150     159.363 138.622 119.589  1.00 72.29           H
ATOM   1953  HB2 SER A 150     160.435 139.778 117.993  1.00 72.29           H
ATOM   1954  HB3 SER A 150     161.673 140.088 118.938  1.00 72.29           H
ATOM   1955  HG  SER A 150     162.167 138.521 117.488  1.00 72.29           H
ATOM   1956  N   VAL A 151     160.782 136.736 120.382  1.00 75.57           N
ATOM   1957  CA  VAL A 151     161.428 135.635 121.086  1.00 75.57           C
ATOM   1958  C   VAL A 151     162.009 134.677 120.057  1.00 75.57           C
ATOM   1959  O   VAL A 151     161.339 134.332 119.077  1.00 75.57           O
ATOM   1960  CB  VAL A 151     160.444 134.898 122.014  1.00 75.57           C
ATOM   1961  CG1 VAL A 151     161.164 133.810 122.796  1.00 75.57           C
ATOM   1962  CG2 VAL A 151     159.762 135.884 122.952  1.00 75.57           C
ATOM   1963  H   VAL A 151     160.295 136.481 119.721  1.00 75.57           H
ATOM   1964  HA  VAL A 151     162.156 135.980 121.626  1.00 75.57           H
ATOM   1965  HB  VAL A 151     159.758 134.475 121.475  1.00 75.57           H
ATOM   1966 HG11 VAL A 151     160.586 133.502 123.512  1.00 75.57           H
ATOM   1967 HG12 VAL A 151     161.370 133.074 122.199  1.00 75.57           H
ATOM   1968 HG13 VAL A 151     161.982 134.176 123.166  1.00 75.57           H
ATOM   1969 HG21 VAL A 151     159.278 135.390 123.632  1.00 75.57           H
ATOM   1970 HG22 VAL A 151     160.436 136.445 123.365  1.00 75.57           H
ATOM   1971 HG23 VAL A 151     159.148 136.432 122.440  1.00 75.57           H
ATOM   1972  N   LYS A 152     163.249 134.247 120.281  1.00 77.25           N
ATOM   1973  CA  LYS A 152     163.920 133.285 119.416  1.00 77.25           C
ATOM   1974  C   LYS A 152     164.431 132.138 120.274  1.00 77.25           C
ATOM   1975  O   LYS A 152     164.885 132.360 121.399  1.00 77.25           O
ATOM   1976  CB  LYS A 152     165.077 133.942 118.655  1.00 77.25           C
ATOM   1977  CG  LYS A 152     165.851 133.004 117.735  1.00 77.25           C
ATOM   1978  CD  LYS A 152     164.943 132.263 116.758  1.00 77.25           C
ATOM   1979  CE  LYS A 152     164.065 133.217 115.961  1.00 77.25           C
ATOM   1980  NZ  LYS A 152     163.348 132.524 114.856  1.00 77.25           N
ATOM   1981  H   LYS A 152     163.731 134.504 120.945  1.00 77.25           H
ATOM   1982  HA  LYS A 152     163.285 132.932 118.774  1.00 77.25           H
ATOM   1983  HB2 LYS A 152     164.725 134.667 118.116  1.00 77.25           H
ATOM   1984  HB3 LYS A 152     165.707 134.297 119.302  1.00 77.25           H
ATOM   1985  HG2 LYS A 152     166.489 133.521 117.218  1.00 77.25           H
ATOM   1986  HG3 LYS A 152     166.317 132.344 118.272  1.00 77.25           H
ATOM   1987  HD2 LYS A 152     165.492 131.766 116.132  1.00 77.25           H
ATOM   1988  HD3 LYS A 152     164.365 131.658 117.244  1.00 77.25           H
ATOM   1989  HE2 LYS A 152     163.400 133.608 116.549  1.00 77.25           H
ATOM   1990  HE3 LYS A 152     164.619 133.912 115.573  1.00 77.25           H
ATOM   1991  HZ1 LYS A 152     162.836 133.103 114.415  1.00 77.25           H
ATOM   1992  HZ2 LYS A 152     163.934 132.166 114.291  1.00 77.25           H
ATOM   1993  HZ3 LYS A 152     162.833 131.877 115.187  1.00 77.25           H
ATOM   1994  N   ALA A 153     164.348 130.918 119.753  1.00 78.93           N
ATOM   1995  CA  ALA A 153     164.765 129.725 120.476  1.00 78.93           C
ATOM   1996  C   ALA A 153     165.906 129.040 119.737  1.00 78.93           C
ATOM   1997  O   ALA A 153     165.847 128.865 118.516  1.00 78.93           O
ATOM   1998  CB  ALA A 153     163.594 128.758 120.649  1.00 78.93           C
ATOM   1999  H   ALA A 153     164.040 130.751 118.970  1.00 78.93           H
ATOM   2000  HA  ALA A 153     165.083 129.975 121.358  1.00 78.93           H
ATOM   2001  HB1 ALA A 153     163.914 127.944 121.069  1.00 78.93           H
ATOM   2002  HB2 ALA A 153     162.917 129.176 121.204  1.00 78.93           H
ATOM   2003  HB3 ALA A 153     163.233 128.561 119.773  1.00 78.93           H
ATOM   2004  N   VAL A 154     166.938 128.655 120.483  1.00 80.23           N
ATOM   2005  CA  VAL A 154     168.103 127.959 119.953  1.00 80.23           C
ATOM   2006  C   VAL A 154     168.212 126.613 120.653  1.00 80.23           C
ATOM   2007  O   VAL A 154     167.971 126.506 121.862  1.00 80.23           O
ATOM   2008  CB  VAL A 154     169.389 128.786 120.146  1.00 80.23           C
ATOM   2009  CG1 VAL A 154     170.607 127.989 119.706  1.00 80.23           C
ATOM   2010  CG2 VAL A 154     169.295 130.098 119.384  1.00 80.23           C
ATOM   2011  H   VAL A 154     166.985 128.792 121.331  1.00 80.23           H
ATOM   2012  HA  VAL A 154     167.982 127.801 119.004  1.00 80.23           H
ATOM   2013  HB  VAL A 154     169.492 128.994 121.088  1.00 80.23           H
ATOM   2014 HG11 VAL A 154     171.361 128.592 119.617  1.00 80.23           H
ATOM   2015 HG12 VAL A 154     170.804 127.312 120.372  1.00 80.23           H
ATOM   2016 HG13 VAL A 154     170.419 127.570 118.851  1.00 80.23           H
ATOM   2017 HG21 VAL A 154     170.118 130.594 119.509  1.00 80.23           H
ATOM   2018 HG22 VAL A 154     169.162 129.907 118.443  1.00 80.23           H
ATOM   2019 HG23 VAL A 154     168.545 130.609 119.728  1.00 80.23           H
ATOM   2020  N   VAL A 155     168.573 125.584 119.889  1.00 83.54           N
ATOM   2021  CA  VAL A 155     168.640 124.213 120.378  1.00 83.54           C
ATOM   2022  C   VAL A 155     170.076 123.725 120.246  1.00 83.54           C
ATOM   2023  O   VAL A 155     170.657 123.780 119.156  1.00 83.54           O
ATOM   2024  CB  VAL A 155     167.677 123.295 119.604  1.00 83.54           C
ATOM   2025  CG1 VAL A 155     167.588 121.937 120.264  1.00 83.54           C
ATOM   2026  CG2 VAL A 155     166.301 123.934 119.512  1.00 83.54           C
ATOM   2027  H   VAL A 155     168.790 125.661 119.061  1.00 83.54           H
ATOM   2028  HA  VAL A 155     168.395 124.189 121.316  1.00 83.54           H
ATOM   2029  HB  VAL A 155     168.013 123.171 118.702  1.00 83.54           H
ATOM   2030 HG11 VAL A 155     166.971 121.383 119.762  1.00 83.54           H
ATOM   2031 HG12 VAL A 155     168.468 121.529 120.273  1.00 83.54           H
ATOM   2032 HG13 VAL A 155     167.267 122.052 121.172  1.00 83.54           H
ATOM   2033 HG21 VAL A 155     165.677 123.287 119.148  1.00 83.54           H
ATOM   2034 HG22 VAL A 155     166.019 124.203 120.400  1.00 83.54           H
ATOM   2035 HG23 VAL A 155     166.350 124.710 118.931  1.00 83.54           H
ATOM   2036  N   THR A 156     170.644 123.245 121.355  1.00 86.08           N
ATOM   2037  CA  THR A 156     172.016 122.742 121.402  1.00 86.08           C
ATOM   2038  C   THR A 156     171.966 121.272 121.800  1.00 86.08           C
ATOM   2039  O   THR A 156     171.814 120.950 122.988  1.00 86.08           O
ATOM   2040  CB  THR A 156     172.863 123.549 122.384  1.00 86.08           C
ATOM   2041  OG1 THR A 156     172.895 124.923 121.975  1.00 86.08           O
ATOM   2042  CG2 THR A 156     174.287 123.007 122.447  1.00 86.08           C
ATOM   2043  H   THR A 156     170.241 123.201 122.113  1.00 86.08           H
ATOM   2044  HA  THR A 156     172.423 122.821 120.526  1.00 86.08           H
ATOM   2045  HB  THR A 156     172.474 123.488 123.271  1.00 86.08           H
ATOM   2046  HG1 THR A 156     173.339 125.376 122.526  1.00 86.08           H
ATOM   2047 HG21 THR A 156     174.850 123.617 122.949  1.00 86.08           H
ATOM   2048 HG22 THR A 156     174.296 122.142 122.886  1.00 86.08           H
ATOM   2049 HG23 THR A 156     174.647 122.912 121.551  1.00 86.08           H
ATOM   2050  N   PRO A 157     172.049 120.347 120.843  1.00 86.74           N
ATOM   2051  CA  PRO A 157     172.087 118.925 121.202  1.00 86.74           C
ATOM   2052  C   PRO A 157     173.358 118.575 121.961  1.00 86.74           C
ATOM   2053  O   PRO A 157     174.417 119.174 121.757  1.00 86.74           O
ATOM   2054  CB  PRO A 157     172.026 118.207 119.847  1.00 86.74           C
ATOM   2055  CG  PRO A 157     171.541 119.227 118.872  1.00 86.74           C
ATOM   2056  CD  PRO A 157     171.999 120.550 119.386  1.00 86.74           C
ATOM   2057  HA  PRO A 157     171.312 118.686 121.735  1.00 86.74           H
ATOM   2058  HB2 PRO A 157     172.912 117.896 119.604  1.00 86.74           H
ATOM   2059  HB3 PRO A 157     171.405 117.464 119.901  1.00 86.74           H
ATOM   2060  HG2 PRO A 157     171.926 119.050 118.000  1.00 86.74           H
ATOM   2061  HG3 PRO A 157     170.572 119.198 118.828  1.00 86.74           H
ATOM   2062  HD2 PRO A 157     172.882 120.760 119.043  1.00 86.74           H
ATOM   2063  HD3 PRO A 157     171.356 121.241 119.161  1.00 86.74           H
ATOM   2064  N   LEU A 158     173.243 117.590 122.841  1.00 87.46           N
ATOM   2065  CA  LEU A 158     174.330 117.096 123.668  1.00 87.46           C
ATOM   2066  C   LEU A 158     174.258 115.579 123.730  1.00 87.46           C
ATOM   2067  O   LEU A 158     173.173 114.995 123.614  1.00 87.46           O
ATOM   2068  CB  LEU A 158     174.261 117.678 125.088  1.00 87.46           C
ATOM   2069  CG  LEU A 158     174.391 119.197 125.205  1.00 87.46           C
ATOM   2070  CD1 LEU A 158     173.988 119.659 126.593  1.00 87.46           C
ATOM   2071  CD2 LEU A 158     175.811 119.636 124.891  1.00 87.46           C
ATOM   2072  H   LEU A 158     172.505 117.172 122.981  1.00 87.46           H
ATOM   2073  HA  LEU A 158     175.172 117.357 123.267  1.00 87.46           H
ATOM   2074  HB2 LEU A 158     173.407 117.431 125.476  1.00 87.46           H
ATOM   2075  HB3 LEU A 158     174.977 117.287 125.613  1.00 87.46           H
ATOM   2076  HG  LEU A 158     173.797 119.617 124.564  1.00 87.46           H
ATOM   2077 HD11 LEU A 158     174.108 120.620 126.653  1.00 87.46           H
ATOM   2078 HD12 LEU A 158     173.057 119.432 126.743  1.00 87.46           H
ATOM   2079 HD13 LEU A 158     174.547 119.214 127.248  1.00 87.46           H
ATOM   2080 HD21 LEU A 158     175.879 120.595 125.015  1.00 87.46           H
ATOM   2081 HD22 LEU A 158     176.421 119.180 125.492  1.00 87.46           H
ATOM   2082 HD23 LEU A 158     176.017 119.405 123.972  1.00 87.46           H
ATOM   2083  N   PRO A 159     175.392 114.912 123.949  1.00 87.20           N
ATOM   2084  CA  PRO A 159     175.424 113.447 123.846  1.00 87.20           C
ATOM   2085  C   PRO A 159     174.442 112.788 124.802  1.00 87.20           C
ATOM   2086  O   PRO A 159     173.824 113.422 125.659  1.00 87.20           O
ATOM   2087  CB  PRO A 159     176.872 113.089 124.201  1.00 87.20           C
ATOM   2088  CG  PRO A 159     177.645 114.348 124.027  1.00 87.20           C
ATOM   2089  CD  PRO A 159     176.702 115.465 124.331  1.00 87.20           C
ATOM   2090  HA  PRO A 159     175.233 113.165 122.938  1.00 87.20           H
ATOM   2091  HB2 PRO A 159     176.917 112.784 125.120  1.00 87.20           H
ATOM   2092  HB3 PRO A 159     177.196 112.403 123.596  1.00 87.20           H
ATOM   2093  HG2 PRO A 159     178.392 114.357 124.646  1.00 87.20           H
ATOM   2094  HG3 PRO A 159     177.962 114.410 123.112  1.00 87.20           H
ATOM   2095  HD2 PRO A 159     176.719 115.673 125.278  1.00 87.20           H
ATOM   2096  HD3 PRO A 159     176.923 116.239 123.791  1.00 87.20           H
ATOM   2097  N   ARG A 160     174.309 111.472 124.641  1.00 86.10           N
ATOM   2098  CA  ARG A 160     173.384 110.672 125.442  1.00 86.10           C
ATOM   2099  C   ARG A 160     171.955 111.187 125.304  1.00 86.10           C
ATOM   2100  O   ARG A 160     171.180 111.196 126.262  1.00 86.10           O
ATOM   2101  CB  ARG A 160     173.813 110.643 126.910  1.00 86.10           C
ATOM   2102  CG  ARG A 160     174.933 109.663 127.190  1.00 86.10           C
ATOM   2103  CD  ARG A 160     175.889 110.206 128.227  1.00 86.10           C
ATOM   2104  NE  ARG A 160     176.660 111.340 127.730  1.00 86.10           N
ATOM   2105  CZ  ARG A 160     177.105 112.337 128.482  1.00 86.10           C
ATOM   2106  NH1 ARG A 160     176.882 112.376 129.786  1.00 86.10           N
ATOM   2107  NH2 ARG A 160     177.795 113.321 127.912  1.00 86.10           N
ATOM   2108  H   ARG A 160     174.750 111.012 124.064  1.00 86.10           H
ATOM   2109  HA  ARG A 160     173.400 109.760 125.114  1.00 86.10           H
ATOM   2110  HB2 ARG A 160     174.117 111.526 127.172  1.00 86.10           H
ATOM   2111  HB3 ARG A 160     173.055 110.382 127.456  1.00 86.10           H
ATOM   2112  HG2 ARG A 160     174.558 108.834 127.527  1.00 86.10           H
ATOM   2113  HG3 ARG A 160     175.430 109.500 126.373  1.00 86.10           H
ATOM   2114  HD2 ARG A 160     175.374 110.499 128.994  1.00 86.10           H
ATOM   2115  HD3 ARG A 160     176.510 109.507 128.482  1.00 86.10           H
ATOM   2116  HE  ARG A 160     176.869 111.345 126.896  1.00 86.10           H
ATOM   2117 HH11 ARG A 160     176.439 111.748 130.170  1.00 86.10           H
ATOM   2118 HH12 ARG A 160     177.182 113.034 130.251  1.00 86.10           H
ATOM   2119 HH21 ARG A 160     177.946 113.306 127.066  1.00 86.10           H
ATOM   2120 HH22 ARG A 160     178.089 113.973 128.390  1.00 86.10           H
ATOM   2121  N   ASN A 161     171.601 111.618 124.095  1.00 88.02           N
ATOM   2122  CA  ASN A 161     170.242 112.050 123.790  1.00 88.02           C
ATOM   2123  C   ASN A 161     169.793 113.157 124.741  1.00 88.02           C
ATOM   2124  O   ASN A 161     168.752 113.068 125.396  1.00 88.02           O
ATOM   2125  CB  ASN A 161     169.280 110.863 123.841  1.00 88.02           C
ATOM   2126  CG  ASN A 161     167.983 111.130 123.108  1.00 88.02           C
ATOM   2127  OD1 ASN A 161     167.929 111.950 122.191  1.00 88.02           O
ATOM   2128  ND2 ASN A 161     166.925 110.438 123.511  1.00 88.02           N
ATOM   2129  H   ASN A 161     172.139 111.669 123.427  1.00 88.02           H
ATOM   2130  HA  ASN A 161     170.225 112.408 122.889  1.00 88.02           H
ATOM   2131  HB2 ASN A 161     169.704 110.094 123.429  1.00 88.02           H
ATOM   2132  HB3 ASN A 161     169.067 110.668 124.767  1.00 88.02           H
ATOM   2133 HD21 ASN A 161     166.165 110.553 123.128  1.00 88.02           H
ATOM   2134 HD22 ASN A 161     167.001 109.874 124.156  1.00 88.02           H
ATOM   2135  N   ARG A 162     170.597 114.215 124.818  1.00 86.99           N
ATOM   2136  CA  ARG A 162     170.289 115.368 125.649  1.00 86.99           C
ATOM   2137  C   ARG A 162     170.242 116.617 124.780  1.00 86.99           C
ATOM   2138  O   ARG A 162     170.682 116.606 123.629  1.00 86.99           O
ATOM   2139  CB  ARG A 162     171.322 115.534 126.771  1.00 86.99           C
ATOM   2140  CG  ARG A 162     171.127 114.561 127.926  1.00 86.99           C
ATOM   2141  CD  ARG A 162     172.041 114.881 129.096  1.00 86.99           C
ATOM   2142  NE  ARG A 162     173.448 114.829 128.711  1.00 86.99           N
ATOM   2143  CZ  ARG A 162     174.293 115.852 128.752  1.00 86.99           C
ATOM   2144  NH1 ARG A 162     173.919 117.049 129.179  1.00 86.99           N
ATOM   2145  NH2 ARG A 162     175.549 115.670 128.354  1.00 86.99           N
ATOM   2146  H   ARG A 162     171.340 114.286 124.390  1.00 86.99           H
ATOM   2147  HA  ARG A 162     169.417 115.251 126.056  1.00 86.99           H
ATOM   2148  HB2 ARG A 162     172.208 115.388 126.405  1.00 86.99           H
ATOM   2149  HB3 ARG A 162     171.257 116.434 127.127  1.00 86.99           H
ATOM   2150  HG2 ARG A 162     170.209 114.613 128.236  1.00 86.99           H
ATOM   2151  HG3 ARG A 162     171.327 113.661 127.622  1.00 86.99           H
ATOM   2152  HD2 ARG A 162     171.826 115.763 129.431  1.00 86.99           H
ATOM   2153  HD3 ARG A 162     171.900 114.221 129.793  1.00 86.99           H
ATOM   2154  HE  ARG A 162     173.764 114.066 128.470  1.00 86.99           H
ATOM   2155 HH11 ARG A 162     173.114 117.190 129.440  1.00 86.99           H
ATOM   2156 HH12 ARG A 162     174.490 117.692 129.194  1.00 86.99           H
ATOM   2157 HH21 ARG A 162     175.804 114.898 128.076  1.00 86.99           H
ATOM   2158 HH22 ARG A 162     176.106 116.325 128.378  1.00 86.99           H
ATOM   2159  N   VAL A 163     169.711 117.704 125.338  1.00 85.70           N
ATOM   2160  CA  VAL A 163     169.563 118.943 124.586  1.00 85.70           C
ATOM   2161  C   VAL A 163     169.398 120.102 125.557  1.00 85.70           C
ATOM   2162  O   VAL A 163     168.808 119.958 126.631  1.00 85.70           O
ATOM   2163  CB  VAL A 163     168.369 118.862 123.607  1.00 85.70           C
ATOM   2164  CG1 VAL A 163     167.056 118.770 124.369  1.00 85.70           C
ATOM   2165  CG2 VAL A 163     168.367 120.054 122.678  1.00 85.70           C
ATOM   2166  H   VAL A 163     169.429 117.748 126.149  1.00 85.70           H
ATOM   2167  HA  VAL A 163     170.369 119.097 124.067  1.00 85.70           H
ATOM   2168  HB  VAL A 163     168.458 118.062 123.066  1.00 85.70           H
ATOM   2169 HG11 VAL A 163     166.350 118.526 123.750  1.00 85.70           H
ATOM   2170 HG12 VAL A 163     167.138 118.094 125.058  1.00 85.70           H
ATOM   2171 HG13 VAL A 163     166.860 119.631 124.771  1.00 85.70           H
ATOM   2172 HG21 VAL A 163     167.683 119.918 122.005  1.00 85.70           H
ATOM   2173 HG22 VAL A 163     168.174 120.855 123.190  1.00 85.70           H
ATOM   2174 HG23 VAL A 163     169.237 120.129 122.257  1.00 85.70           H
ATOM   2175  N   ASP A 164     169.927 121.258 125.166  1.00 84.05           N
ATOM   2176  CA  ASP A 164     169.779 122.499 125.912  1.00 84.05           C
ATOM   2177  C   ASP A 164     168.989 123.495 125.075  1.00 84.05           C
ATOM   2178  O   ASP A 164     169.288 123.696 123.893  1.00 84.05           O
ATOM   2179  CB  ASP A 164     171.142 123.084 126.286  1.00 84.05           C
ATOM   2180  CG  ASP A 164     171.888 122.227 127.290  1.00 84.05           C
ATOM   2181  OD1 ASP A 164     171.378 121.143 127.639  1.00 84.05           O
ATOM   2182  OD2 ASP A 164     172.981 122.639 127.733  1.00 84.05           O
ATOM   2183  H   ASP A 164     170.391 121.348 124.447  1.00 84.05           H
ATOM   2184  HA  ASP A 164     169.286 122.329 126.730  1.00 84.05           H
ATOM   2185  HB2 ASP A 164     171.687 123.154 125.487  1.00 84.05           H
ATOM   2186  HB3 ASP A 164     171.013 123.962 126.678  1.00 84.05           H
ATOM   2187  N   LEU A 165     167.982 124.110 125.689  1.00 81.43           N
ATOM   2188  CA  LEU A 165     167.102 125.055 125.016  1.00 81.43           C
ATOM   2189  C   LEU A 165     167.390 126.456 125.539  1.00 81.43           C
ATOM   2190  O   LEU A 165     167.217 126.722 126.733  1.00 81.43           O
ATOM   2191  CB  LEU A 165     165.639 124.682 125.248  1.00 81.43           C
ATOM   2192  CG  LEU A 165     164.591 125.510 124.506  1.00 81.43           C
ATOM   2193  CD1 LEU A 165     164.700 125.292 123.009  1.00 81.43           C
ATOM   2194  CD2 LEU A 165     163.197 125.163 124.999  1.00 81.43           C
ATOM   2195  H   LEU A 165     167.786 123.992 126.519  1.00 81.43           H
ATOM   2196  HA  LEU A 165     167.277 125.040 124.062  1.00 81.43           H
ATOM   2197  HB2 LEU A 165     165.516 123.758 124.981  1.00 81.43           H
ATOM   2198  HB3 LEU A 165     165.452 124.768 126.196  1.00 81.43           H
ATOM   2199  HG  LEU A 165     164.746 126.451 124.685  1.00 81.43           H
ATOM   2200 HD11 LEU A 165     163.976 125.764 122.568  1.00 81.43           H
ATOM   2201 HD12 LEU A 165     165.554 125.635 122.701  1.00 81.43           H
ATOM   2202 HD13 LEU A 165     164.637 124.342 122.823  1.00 81.43           H
ATOM   2203 HD21 LEU A 165     162.550 125.703 124.518  1.00 81.43           H
ATOM   2204 HD22 LEU A 165     163.030 124.222 124.836  1.00 81.43           H
ATOM   2205 HD23 LEU A 165     163.143 125.350 125.949  1.00 81.43           H
ATOM   2206  N   LYS A 166     167.822 127.348 124.650  1.00 79.09           N
ATOM   2207  CA  LYS A 166     168.159 128.719 125.008  1.00 79.09           C
ATOM   2208  C   LYS A 166     167.156 129.661 124.360  1.00 79.09           C
ATOM   2209  O   LYS A 166     166.704 129.414 123.239  1.00 79.09           O
ATOM   2210  CB  LYS A 166     169.582 129.065 124.568  1.00 79.09           C
ATOM   2211  CG  LYS A 166     169.883 130.551 124.558  1.00 79.09           C
ATOM   2212  CD  LYS A 166     171.375 130.813 124.676  1.00 79.09           C
ATOM   2213  CE  LYS A 166     172.139 130.239 123.494  1.00 79.09           C
ATOM   2214  NZ  LYS A 166     173.581 130.606 123.535  1.00 79.09           N
ATOM   2215  H   LYS A 166     167.929 127.175 123.815  1.00 79.09           H
ATOM   2216  HA  LYS A 166     168.103 128.827 125.970  1.00 79.09           H
ATOM   2217  HB2 LYS A 166     170.208 128.641 125.175  1.00 79.09           H
ATOM   2218  HB3 LYS A 166     169.720 128.730 123.668  1.00 79.09           H
ATOM   2219  HG2 LYS A 166     169.572 130.937 123.724  1.00 79.09           H
ATOM   2220  HG3 LYS A 166     169.441 130.974 125.311  1.00 79.09           H
ATOM   2221  HD2 LYS A 166     171.531 131.770 124.702  1.00 79.09           H
ATOM   2222  HD3 LYS A 166     171.710 130.397 125.485  1.00 79.09           H
ATOM   2223  HE2 LYS A 166     172.075 129.271 123.511  1.00 79.09           H
ATOM   2224  HE3 LYS A 166     171.761 130.586 122.671  1.00 79.09           H
ATOM   2225  HZ1 LYS A 166     174.003 130.259 122.833  1.00 79.09           H
ATOM   2226  HZ2 LYS A 166     173.670 131.492 123.517  1.00 79.09           H
ATOM   2227  HZ3 LYS A 166     173.953 130.293 124.280  1.00 79.09           H
ATOM   2228  N   LEU A 167     166.802 130.728 125.068  1.00 77.83           N
ATOM   2229  CA  LEU A 167     165.804 131.681 124.606  1.00 77.83           C
ATOM   2230  C   LEU A 167     166.404 133.079 124.605  1.00 77.83           C
ATOM   2231  O   LEU A 167     167.016 133.498 125.593  1.00 77.83           O
ATOM   2232  CB  LEU A 167     164.556 131.632 125.491  1.00 77.83           C
ATOM   2233  CG  LEU A 167     163.786 130.311 125.437  1.00 77.83           C
ATOM   2234  CD1 LEU A 167     162.932 130.137 126.678  1.00 77.83           C
ATOM   2235  CD2 LEU A 167     162.932 130.234 124.186  1.00 77.83           C
ATOM   2236  H   LEU A 167     167.134 130.925 125.837  1.00 77.83           H
ATOM   2237  HA  LEU A 167     165.542 131.462 123.698  1.00 77.83           H
ATOM   2238  HB2 LEU A 167     164.824 131.779 126.411  1.00 77.83           H
ATOM   2239  HB3 LEU A 167     163.951 132.337 125.211  1.00 77.83           H
ATOM   2240  HG  LEU A 167     164.422 129.579 125.409  1.00 77.83           H
ATOM   2241 HD11 LEU A 167     162.349 129.373 126.555  1.00 77.83           H
ATOM   2242 HD12 LEU A 167     163.514 129.990 127.440  1.00 77.83           H
ATOM   2243 HD13 LEU A 167     162.403 130.939 126.812  1.00 77.83           H
ATOM   2244 HD21 LEU A 167     162.466 129.383 124.176  1.00 77.83           H
ATOM   2245 HD22 LEU A 167     162.292 130.962 124.196  1.00 77.83           H
ATOM   2246 HD23 LEU A 167     163.506 130.307 123.408  1.00 77.83           H
ATOM   2247  N   VAL A 168     166.230 133.790 123.495  1.00 76.77           N
ATOM   2248  CA  VAL A 168     166.720 135.151 123.326  1.00 76.77           C
ATOM   2249  C   VAL A 168     165.514 136.061 123.146  1.00 76.77           C
ATOM   2250  O   VAL A 168     164.667 135.813 122.280  1.00 76.77           O
ATOM   2251  CB  VAL A 168     167.675 135.268 122.125  1.00 76.77           C
ATOM   2252  CG1 VAL A 168     168.344 136.635 122.113  1.00 76.77           C
ATOM   2253  CG2 VAL A 168     168.709 134.153 122.158  1.00 76.77           C
ATOM   2254  H   VAL A 168     165.815 133.492 122.802  1.00 76.77           H
ATOM   2255  HA  VAL A 168     167.196 135.428 124.124  1.00 76.77           H
ATOM   2256  HB  VAL A 168     167.164 135.178 121.305  1.00 76.77           H
ATOM   2257 HG11 VAL A 168     168.993 136.662 121.392  1.00 76.77           H
ATOM   2258 HG12 VAL A 168     167.669 137.318 121.976  1.00 76.77           H
ATOM   2259 HG13 VAL A 168     168.789 136.776 122.963  1.00 76.77           H
ATOM   2260 HG21 VAL A 168     169.381 134.326 121.481  1.00 76.77           H
ATOM   2261 HG22 VAL A 168     169.122 134.133 123.036  1.00 76.77           H
ATOM   2262 HG23 VAL A 168     168.269 133.307 121.980  1.00 76.77           H
ATOM   2263  N   PHE A 169     165.443 137.111 123.957  1.00 75.87           N
ATOM   2264  CA  PHE A 169     164.294 138.000 123.994  1.00 75.87           C
ATOM   2265  C   PHE A 169     164.681 139.391 123.515  1.00 75.87           C
ATOM   2266  O   PHE A 169     165.688 139.955 123.957  1.00 75.87           O
ATOM   2267  CB  PHE A 169     163.719 138.090 125.408  1.00 75.87           C
ATOM   2268  CG  PHE A 169     163.359 136.761 126.002  1.00 75.87           C
ATOM   2269  CD1 PHE A 169     162.423 135.950 125.393  1.00 75.87           C
ATOM   2270  CD2 PHE A 169     163.948 136.330 127.175  1.00 75.87           C
ATOM   2271  CE1 PHE A 169     162.086 134.731 125.936  1.00 75.87           C
ATOM   2272  CE2 PHE A 169     163.614 135.109 127.723  1.00 75.87           C
ATOM   2273  CZ  PHE A 169     162.682 134.309 127.103  1.00 75.87           C
ATOM   2274  H   PHE A 169     166.064 137.332 124.509  1.00 75.87           H
ATOM   2275  HA  PHE A 169     163.602 137.659 123.406  1.00 75.87           H
ATOM   2276  HB2 PHE A 169     164.377 138.505 125.988  1.00 75.87           H
ATOM   2277  HB3 PHE A 169     162.914 138.631 125.385  1.00 75.87           H
ATOM   2278  HD1 PHE A 169     162.019 136.230 124.604  1.00 75.87           H
ATOM   2279  HD2 PHE A 169     164.579 136.866 127.598  1.00 75.87           H
ATOM   2280  HE1 PHE A 169     161.456 134.194 125.514  1.00 75.87           H
ATOM   2281  HE2 PHE A 169     164.017 134.826 128.512  1.00 75.87           H
ATOM   2282  HZ  PHE A 169     162.455 133.486 127.471  1.00 75.87           H
ATOM   2283  N   GLN A 170     163.878 139.936 122.609  1.00 73.43           N
ATOM   2284  CA  GLN A 170     163.944 141.335 122.201  1.00 73.43           C
ATOM   2285  C   GLN A 170     162.705 141.999 122.795  1.00 73.43           C
ATOM   2286  O   GLN A 170     161.628 141.983 122.198  1.00 73.43           O
ATOM   2287  CB  GLN A 170     163.995 141.471 120.684  1.00 73.43           C
ATOM   2288  CG  GLN A 170     165.216 140.836 120.044  1.00 73.43           C
ATOM   2289  CD  GLN A 170     166.420 141.755 120.054  1.00 73.43           C
ATOM   2290  OE1 GLN A 170     166.623 142.521 120.995  1.00 73.43           O
ATOM   2291  NE2 GLN A 170     167.227 141.685 119.003  1.00 73.43           N
ATOM   2292  H   GLN A 170     163.261 139.497 122.200  1.00 73.43           H
ATOM   2293  HA  GLN A 170     164.734 141.753 122.579  1.00 73.43           H
ATOM   2294  HB2 GLN A 170     163.209 141.046 120.308  1.00 73.43           H
ATOM   2295  HB3 GLN A 170     163.998 142.414 120.456  1.00 73.43           H
ATOM   2296  HG2 GLN A 170     165.448 140.031 120.532  1.00 73.43           H
ATOM   2297  HG3 GLN A 170     165.012 140.618 119.121  1.00 73.43           H
ATOM   2298 HE21 GLN A 170     167.053 141.137 118.363  1.00 73.43           H
ATOM   2299 HE22 GLN A 170     167.924 142.187 118.961  1.00 73.43           H
ATOM   2300  N   GLU A 171     162.864 142.574 123.988  1.00 70.26           N
ATOM   2301  CA  GLU A 171     161.715 143.091 124.724  1.00 70.26           C
ATOM   2302  C   GLU A 171     160.979 144.155 123.920  1.00 70.26           C
ATOM   2303  O   GLU A 171     159.745 144.154 123.849  1.00 70.26           O
ATOM   2304  CB  GLU A 171     162.172 143.661 126.068  1.00 70.26           C
ATOM   2305  CG  GLU A 171     162.725 142.634 127.041  1.00 70.26           C
ATOM   2306  CD  GLU A 171     161.657 141.719 127.601  1.00 70.26           C
ATOM   2307  OE1 GLU A 171     160.495 142.156 127.719  1.00 70.26           O
ATOM   2308  OE2 GLU A 171     161.982 140.561 127.935  1.00 70.26           O
ATOM   2309  H   GLU A 171     163.619 142.675 124.388  1.00 70.26           H
ATOM   2310  HA  GLU A 171     161.097 142.364 124.899  1.00 70.26           H
ATOM   2311  HB2 GLU A 171     162.869 144.316 125.905  1.00 70.26           H
ATOM   2312  HB3 GLU A 171     161.415 144.091 126.494  1.00 70.26           H
ATOM   2313  HG2 GLU A 171     163.380 142.084 126.583  1.00 70.26           H
ATOM   2314  HG3 GLU A 171     163.143 143.096 127.785  1.00 70.26           H
ATOM   2315  N   GLY A 172     161.720 145.069 123.303  1.00 66.19           N
ATOM   2316  CA  GLY A 172     161.114 146.187 122.610  1.00 66.19           C
ATOM   2317  C   GLY A 172     160.884 147.364 123.533  1.00 66.19           C
ATOM   2318  O   GLY A 172     161.575 147.508 124.546  1.00 66.19           O
ATOM   2319  H   GLY A 172     162.580 145.061 123.275  1.00 66.19           H
ATOM   2320  HA2 GLY A 172     161.692 146.471 121.886  1.00 66.19           H
ATOM   2321  HA3 GLY A 172     160.261 145.916 122.237  1.00 66.19           H
ATOM   2322  N   VAL A 173     159.919 148.213 123.195  1.00 57.32           N
ATOM   2323  CA  VAL A 173     159.578 149.387 123.987  1.00 57.32           C
ATOM   2324  C   VAL A 173     158.105 149.293 124.357  1.00 57.32           C
ATOM   2325  O   VAL A 173     157.262 149.007 123.499  1.00 57.32           O
ATOM   2326  CB  VAL A 173     159.880 150.693 123.228  1.00 57.32           C
ATOM   2327  CG1 VAL A 173     159.072 150.770 121.943  1.00 57.32           C
ATOM   2328  CG2 VAL A 173     159.604 151.898 124.110  1.00 57.32           C
ATOM   2329  H   VAL A 173     159.435 148.126 122.490  1.00 57.32           H
ATOM   2330  HA  VAL A 173     160.096 149.387 124.807  1.00 57.32           H
ATOM   2331  HB  VAL A 173     160.820 150.707 122.990  1.00 57.32           H
ATOM   2332 HG11 VAL A 173     159.374 151.536 121.430  1.00 57.32           H
ATOM   2333 HG12 VAL A 173     159.209 149.957 121.433  1.00 57.32           H
ATOM   2334 HG13 VAL A 173     158.133 150.869 122.163  1.00 57.32           H
ATOM   2335 HG21 VAL A 173     159.923 152.696 123.660  1.00 57.32           H
ATOM   2336 HG22 VAL A 173     158.649 151.967 124.265  1.00 57.32           H
ATOM   2337 HG23 VAL A 173     160.070 151.786 124.953  1.00 57.32           H
ATOM   2338  N   SER A 174     157.801 149.521 125.630  1.00 52.31           N
ATOM   2339  CA  SER A 174     156.440 149.367 126.117  1.00 52.31           C
ATOM   2340  C   SER A 174     155.541 150.472 125.569  1.00 52.31           C
ATOM   2341  O   SER A 174     155.993 151.564 125.213  1.00 52.31           O
ATOM   2342  CB  SER A 174     156.416 149.382 127.644  1.00 52.31           C
ATOM   2343  OG  SER A 174     155.100 149.209 128.135  1.00 52.31           O
ATOM   2344  H   SER A 174     158.366 149.767 126.231  1.00 52.31           H
ATOM   2345  HA  SER A 174     156.089 148.515 125.816  1.00 52.31           H
ATOM   2346  HB2 SER A 174     156.972 148.660 127.975  1.00 52.31           H
ATOM   2347  HB3 SER A 174     156.759 150.234 127.957  1.00 52.31           H
ATOM   2348  HG  SER A 174     155.105 149.205 128.975  1.00 52.31           H
ATOM   2349  N   ALA A 175     154.248 150.172 125.505  1.00 43.80           N
ATOM   2350  CA  ALA A 175     153.244 151.101 125.008  1.00 43.80           C
ATOM   2351  C   ALA A 175     152.604 151.828 126.181  1.00 43.80           C
ATOM   2352  O   ALA A 175     152.225 151.200 127.174  1.00 43.80           O
ATOM   2353  CB  ALA A 175     152.177 150.368 124.196  1.00 43.80           C
ATOM   2354  H   ALA A 175     153.921 149.415 125.751  1.00 43.80           H
ATOM   2355  HA  ALA A 175     153.667 151.758 124.434  1.00 43.80           H
ATOM   2356  HB1 ALA A 175     152.601 149.930 123.442  1.00 43.80           H
ATOM   2357  HB2 ALA A 175     151.746 149.709 124.763  1.00 43.80           H
ATOM   2358  HB3 ALA A 175     151.523 151.012 123.880  1.00 43.80           H
ATOM   2359  N   GLU A 176     152.482 153.147 126.061  1.00 42.52           N
ATOM   2360  CA  GLU A 176     151.951 153.989 127.118  1.00 42.52           C
ATOM   2361  C   GLU A 176     150.661 154.655 126.662  1.00 42.52           C
ATOM   2362  O   GLU A 176     150.396 154.780 125.465  1.00 42.52           O
ATOM   2363  CB  GLU A 176     152.968 155.052 127.534  1.00 42.52           C
ATOM   2364  CG  GLU A 176     154.168 154.478 128.258  1.00 42.52           C
ATOM   2365  CD  GLU A 176     155.116 155.544 128.758  1.00 42.52           C
ATOM   2366  OE1 GLU A 176     155.389 156.499 128.002  1.00 42.52           O
ATOM   2367  OE2 GLU A 176     155.588 155.426 129.909  1.00 42.52           O
ATOM   2368  H   GLU A 176     152.708 153.585 125.356  1.00 42.52           H
ATOM   2369  HA  GLU A 176     151.750 153.444 127.895  1.00 42.52           H
ATOM   2370  HB2 GLU A 176     153.288 155.509 126.741  1.00 42.52           H
ATOM   2371  HB3 GLU A 176     152.536 155.684 128.129  1.00 42.52           H
ATOM   2372  HG2 GLU A 176     153.857 153.971 129.024  1.00 42.52           H
ATOM   2373  HG3 GLU A 176     154.657 153.900 127.652  1.00 42.52           H
ATOM   2374  N   ILE A 177     149.848 155.068 127.635  1.00 36.50           N
ATOM   2375  CA  ILE A 177     148.575 155.697 127.317  1.00 36.50           C
ATOM   2376  C   ILE A 177     148.819 157.104 126.794  1.00 36.50           C
ATOM   2377  O   ILE A 177     149.607 157.873 127.356  1.00 36.50           O
ATOM   2378  CB  ILE A 177     147.659 155.706 128.551  1.00 36.50           C
ATOM   2379  CG1 ILE A 177     147.159 154.294 128.842  1.00 36.50           C
ATOM   2380  CG2 ILE A 177     146.490 156.635 128.330  1.00 36.50           C
ATOM   2381  CD1 ILE A 177     146.557 154.128 130.206  1.00 36.50           C
ATOM   2382  H   ILE A 177     150.011 154.994 128.477  1.00 36.50           H
ATOM   2383  HA  ILE A 177     148.135 155.188 126.619  1.00 36.50           H
ATOM   2384  HB  ILE A 177     148.167 156.021 129.315  1.00 36.50           H
ATOM   2385 HG12 ILE A 177     146.479 154.063 128.189  1.00 36.50           H
ATOM   2386 HG13 ILE A 177     147.904 153.677 128.771  1.00 36.50           H
ATOM   2387 HG21 ILE A 177     145.793 156.429 128.972  1.00 36.50           H
ATOM   2388 HG22 ILE A 177     146.784 157.551 128.450  1.00 36.50           H
ATOM   2389 HG23 ILE A 177     146.153 156.508 127.429  1.00 36.50           H
ATOM   2390 HD11 ILE A 177     146.403 153.185 130.370  1.00 36.50           H
ATOM   2391 HD12 ILE A 177     147.173 154.482 130.867  1.00 36.50           H
ATOM   2392 HD13 ILE A 177     145.717 154.612 130.245  1.00 36.50           H
ATOM   2393  N   GLN A 178     148.137 157.443 125.700  1.00 33.02           N
ATOM   2394  CA  GLN A 178     148.285 158.730 125.044  1.00 33.02           C
ATOM   2395  C   GLN A 178     147.059 159.619 125.171  1.00 33.02           C
ATOM   2396  O   GLN A 178     147.175 160.830 124.971  1.00 33.02           O
ATOM   2397  CB  GLN A 178     148.598 158.526 123.556  1.00 33.02           C
ATOM   2398  CG  GLN A 178     149.198 159.735 122.877  1.00 33.02           C
ATOM   2399  CD  GLN A 178     150.706 159.746 122.946  1.00 33.02           C
ATOM   2400  OE1 GLN A 178     151.354 158.707 122.831  1.00 33.02           O
ATOM   2401  NE2 GLN A 178     151.278 160.928 123.140  1.00 33.02           N
ATOM   2402  H   GLN A 178     147.569 156.927 125.313  1.00 33.02           H
ATOM   2403  HA  GLN A 178     149.034 159.202 125.441  1.00 33.02           H
ATOM   2404  HB2 GLN A 178     149.226 157.792 123.468  1.00 33.02           H
ATOM   2405  HB3 GLN A 178     147.774 158.308 123.093  1.00 33.02           H
ATOM   2406  HG2 GLN A 178     148.941 159.732 121.942  1.00 33.02           H
ATOM   2407  HG3 GLN A 178     148.873 160.540 123.308  1.00 33.02           H
ATOM   2408 HE21 GLN A 178     150.792 161.634 123.217  1.00 33.02           H
ATOM   2409 HE22 GLN A 178     152.135 160.989 123.188  1.00 33.02           H
ATOM   2410  N   GLN A 179     145.898 159.058 125.494  1.00 31.21           N
ATOM   2411  CA  GLN A 179     144.708 159.869 125.699  1.00 31.21           C
ATOM   2412  C   GLN A 179     143.615 159.005 126.302  1.00 31.21           C
ATOM   2413  O   GLN A 179     143.489 157.830 125.956  1.00 31.21           O
ATOM   2414  CB  GLN A 179     144.224 160.489 124.383  1.00 31.21           C
ATOM   2415  CG  GLN A 179     142.800 161.005 124.437  1.00 31.21           C
ATOM   2416  CD  GLN A 179     142.463 161.930 123.290  1.00 31.21           C
ATOM   2417  OE1 GLN A 179     142.155 161.485 122.187  1.00 31.21           O
ATOM   2418  NE2 GLN A 179     142.519 163.228 123.546  1.00 31.21           N
ATOM   2419  H   GLN A 179     145.774 158.214 125.600  1.00 31.21           H
ATOM   2420  HA  GLN A 179     144.909 160.586 126.320  1.00 31.21           H
ATOM   2421  HB2 GLN A 179     144.801 161.235 124.157  1.00 31.21           H
ATOM   2422  HB3 GLN A 179     144.269 159.816 123.686  1.00 31.21           H
ATOM   2423  HG2 GLN A 179     142.188 160.253 124.399  1.00 31.21           H
ATOM   2424  HG3 GLN A 179     142.672 161.495 125.265  1.00 31.21           H
ATOM   2425 HE21 GLN A 179     142.739 163.502 124.331  1.00 31.21           H
ATOM   2426 HE22 GLN A 179     142.337 163.796 122.927  1.00 31.21           H
ATOM   2427  N   ILE A 180     142.842 159.593 127.211  1.00 31.87           N
ATOM   2428  CA  ILE A 180     141.609 159.003 127.720  1.00 31.87           C
ATOM   2429  C   ILE A 180     140.487 159.977 127.401  1.00 31.87           C
ATOM   2430  O   ILE A 180     140.527 161.138 127.824  1.00 31.87           O
ATOM   2431  CB  ILE A 180     141.679 158.716 129.228  1.00 31.87           C
ATOM   2432  CG1 ILE A 180     142.932 157.902 129.550  1.00 31.87           C
ATOM   2433  CG2 ILE A 180     140.429 157.977 129.685  1.00 31.87           C
ATOM   2434  CD1 ILE A 180     142.909 157.250 130.904  1.00 31.87           C
ATOM   2435  H   ILE A 180     143.018 160.359 127.559  1.00 31.87           H
ATOM   2436  HA  ILE A 180     141.432 158.169 127.257  1.00 31.87           H
ATOM   2437  HB  ILE A 180     141.728 159.562 129.701  1.00 31.87           H
ATOM   2438 HG12 ILE A 180     143.028 157.203 128.887  1.00 31.87           H
ATOM   2439 HG13 ILE A 180     143.702 158.492 129.520  1.00 31.87           H
ATOM   2440 HG21 ILE A 180     140.377 158.011 130.653  1.00 31.87           H
ATOM   2441 HG22 ILE A 180     139.645 158.400 129.303  1.00 31.87           H
ATOM   2442 HG23 ILE A 180     140.483 157.056 129.387  1.00 31.87           H
ATOM   2443 HD11 ILE A 180     143.812 156.984 131.140  1.00 31.87           H
ATOM   2444 HD12 ILE A 180     142.571 157.885 131.555  1.00 31.87           H
ATOM   2445 HD13 ILE A 180     142.332 156.470 130.872  1.00 31.87           H
ATOM   2446  N   ASN A 181     139.496 159.509 126.653  1.00 29.08           N
ATOM   2447  CA  ASN A 181     138.417 160.344 126.153  1.00 29.08           C
ATOM   2448  C   ASN A 181     137.085 159.766 126.599  1.00 29.08           C
ATOM   2449  O   ASN A 181     136.896 158.548 126.592  1.00 29.08           O
ATOM   2450  CB  ASN A 181     138.468 160.435 124.627  1.00 29.08           C
ATOM   2451  CG  ASN A 181     137.848 161.703 124.095  1.00 29.08           C
ATOM   2452  OD1 ASN A 181     137.859 162.738 124.753  1.00 29.08           O
ATOM   2453  ND2 ASN A 181     137.309 161.631 122.888  1.00 29.08           N
ATOM   2454  H   ASN A 181     139.426 158.685 126.416  1.00 29.08           H
ATOM   2455  HA  ASN A 181     138.502 161.238 126.519  1.00 29.08           H
ATOM   2456  HB2 ASN A 181     139.394 160.410 124.340  1.00 29.08           H
ATOM   2457  HB3 ASN A 181     137.983 159.683 124.250  1.00 29.08           H
ATOM   2458 HD21 ASN A 181     136.944 162.327 122.538  1.00 29.08           H
ATOM   2459 HD22 ASN A 181     137.322 160.889 122.455  1.00 29.08           H
ATOM   2460  N   ILE A 182     136.171 160.640 127.001  1.00 30.58           N
ATOM   2461  CA  ILE A 182     134.821 160.254 127.393  1.00 30.58           C
ATOM   2462  C   ILE A 182     133.859 161.012 126.494  1.00 30.58           C
ATOM   2463  O   ILE A 182     133.873 162.248 126.466  1.00 30.58           O
ATOM   2464  CB  ILE A 182     134.548 160.552 128.874  1.00 30.58           C
ATOM   2465  CG1 ILE A 182     135.488 159.732 129.756  1.00 30.58           C
ATOM   2466  CG2 ILE A 182     133.107 160.236 129.221  1.00 30.58           C
ATOM   2467  CD1 ILE A 182     135.581 160.228 131.165  1.00 30.58           C
ATOM   2468  H   ILE A 182     136.313 161.487 127.057  1.00 30.58           H
ATOM   2469  HA  ILE A 182     134.697 159.304 127.243  1.00 30.58           H
ATOM   2470  HB  ILE A 182     134.709 161.494 129.038  1.00 30.58           H
ATOM   2471 HG12 ILE A 182     135.169 158.817 129.785  1.00 30.58           H
ATOM   2472 HG13 ILE A 182     136.380 159.757 129.376  1.00 30.58           H
ATOM   2473 HG21 ILE A 182     133.001 160.247 130.184  1.00 30.58           H
ATOM   2474 HG22 ILE A 182     132.529 160.904 128.820  1.00 30.58           H
ATOM   2475 HG23 ILE A 182     132.887 159.356 128.876  1.00 30.58           H
ATOM   2476 HD11 ILE A 182     136.226 159.686 131.645  1.00 30.58           H
ATOM   2477 HD12 ILE A 182     135.869 161.154 131.155  1.00 30.58           H
ATOM   2478 HD13 ILE A 182     134.711 160.156 131.586  1.00 30.58           H
ATOM   2479  N   VAL A 183     133.032 160.278 125.757  1.00 29.09           N
ATOM   2480  CA  VAL A 183     132.113 160.854 124.783  1.00 29.09           C
ATOM   2481  C   VAL A 183     130.698 160.686 125.310  1.00 29.09           C
ATOM   2482  O   VAL A 183     130.272 159.568 125.615  1.00 29.09           O
ATOM   2483  CB  VAL A 183     132.270 160.196 123.402  1.00 29.09           C
ATOM   2484  CG1 VAL A 183     131.320 160.822 122.400  1.00 29.09           C
ATOM   2485  CG2 VAL A 183     133.698 160.307 122.918  1.00 29.09           C
ATOM   2486  H   VAL A 183     132.984 159.421 125.805  1.00 29.09           H
ATOM   2487  HA  VAL A 183     132.293 161.803 124.690  1.00 29.09           H
ATOM   2488  HB  VAL A 183     132.051 159.255 123.477  1.00 29.09           H
ATOM   2489 HG11 VAL A 183     131.554 160.516 121.510  1.00 29.09           H
ATOM   2490 HG12 VAL A 183     130.412 160.556 122.612  1.00 29.09           H
ATOM   2491 HG13 VAL A 183     131.403 161.788 122.448  1.00 29.09           H
ATOM   2492 HG21 VAL A 183     133.757 159.943 122.020  1.00 29.09           H
ATOM   2493 HG22 VAL A 183     133.958 161.241 122.913  1.00 29.09           H
ATOM   2494 HG23 VAL A 183     134.275 159.806 123.515  1.00 29.09           H
ATOM   2495  N   GLY A 184     129.972 161.794 125.411  1.00 29.47           N
ATOM   2496  CA  GLY A 184     128.613 161.785 125.904  1.00 29.47           C
ATOM   2497  C   GLY A 184     128.405 162.453 127.245  1.00 29.47           C
ATOM   2498  O   GLY A 184     127.304 162.354 127.796  1.00 29.47           O
ATOM   2499  H   GLY A 184     130.256 162.576 125.195  1.00 29.47           H
ATOM   2500  HA2 GLY A 184     128.045 162.235 125.259  1.00 29.47           H
ATOM   2501  HA3 GLY A 184     128.309 160.868 125.980  1.00 29.47           H
ATOM   2502  N   ASN A 185     129.417 163.122 127.790  1.00 31.52           N
ATOM   2503  CA  ASN A 185     129.304 163.816 129.066  1.00 31.52           C
ATOM   2504  C   ASN A 185     129.081 165.299 128.805  1.00 31.52           C
ATOM   2505  O   ASN A 185     129.943 165.968 128.227  1.00 31.52           O
ATOM   2506  CB  ASN A 185     130.555 163.604 129.917  1.00 31.52           C
ATOM   2507  CG  ASN A 185     131.815 164.052 129.222  1.00 31.52           C
ATOM   2508  OD1 ASN A 185     131.875 164.101 127.999  1.00 31.52           O
ATOM   2509  ND2 ASN A 185     132.832 164.386 129.999  1.00 31.52           N
ATOM   2510  H   ASN A 185     130.194 163.190 127.429  1.00 31.52           H
ATOM   2511  HA  ASN A 185     128.541 163.473 129.556  1.00 31.52           H
ATOM   2512  HB2 ASN A 185     130.469 164.112 130.739  1.00 31.52           H
ATOM   2513  HB3 ASN A 185     130.644 162.659 130.119  1.00 31.52           H
ATOM   2514 HD21 ASN A 185     133.572 164.649 129.650  1.00 31.52           H
ATOM   2515 HD22 ASN A 185     132.753 164.340 130.854  1.00 31.52           H
ATOM   2516  N   HIS A 186     127.930 165.810 129.243  1.00 36.82           N
ATOM   2517  CA  HIS A 186     127.566 167.203 129.045  1.00 36.82           C
ATOM   2518  C   HIS A 186     127.487 168.006 130.332  1.00 36.82           C
ATOM   2519  O   HIS A 186     127.502 169.239 130.266  1.00 36.82           O
ATOM   2520  CB  HIS A 186     126.210 167.302 128.328  1.00 36.82           C
ATOM   2521  CG  HIS A 186     126.224 166.758 126.934  1.00 36.82           C
ATOM   2522  ND1 HIS A 186     125.278 165.869 126.473  1.00 36.82           N
ATOM   2523  CD2 HIS A 186     127.066 166.983 125.898  1.00 36.82           C
ATOM   2524  CE1 HIS A 186     125.539 165.565 125.215  1.00 36.82           C
ATOM   2525  NE2 HIS A 186     126.618 166.228 124.841  1.00 36.82           N
ATOM   2526  H   HIS A 186     127.335 165.355 129.666  1.00 36.82           H
ATOM   2527  HA  HIS A 186     128.230 167.624 128.477  1.00 36.82           H
ATOM   2528  HB2 HIS A 186     125.552 166.802 128.835  1.00 36.82           H
ATOM   2529  HB3 HIS A 186     125.950 168.234 128.280  1.00 36.82           H
ATOM   2530  HD2 HIS A 186     127.809 167.541 125.901  1.00 36.82           H
ATOM   2531  HE1 HIS A 186     125.045 164.984 124.682  1.00 36.82           H
ATOM   2532  HE2 HIS A 186     126.981 166.193 124.062  1.00 36.82           H
ATOM   2533  N   ALA A 187     127.401 167.353 131.490  1.00 34.09           N
ATOM   2534  CA  ALA A 187     127.325 168.042 132.770  1.00 34.09           C
ATOM   2535  C   ALA A 187     128.665 168.126 133.481  1.00 34.09           C
ATOM   2536  O   ALA A 187     128.878 169.055 134.266  1.00 34.09           O
ATOM   2537  CB  ALA A 187     126.320 167.341 133.687  1.00 34.09           C
ATOM   2538  H   ALA A 187     127.385 166.496 131.558  1.00 34.09           H
ATOM   2539  HA  ALA A 187     127.010 168.948 132.623  1.00 34.09           H
ATOM   2540  HB1 ALA A 187     126.285 167.812 134.535  1.00 34.09           H
ATOM   2541  HB2 ALA A 187     125.447 167.353 133.265  1.00 34.09           H
ATOM   2542  HB3 ALA A 187     126.608 166.426 133.828  1.00 34.09           H
ATOM   2543  N   PHE A 188     129.566 167.183 133.225  1.00 32.87           N
ATOM   2544  CA  PHE A 188     130.885 167.157 133.837  1.00 32.87           C
ATOM   2545  C   PHE A 188     131.939 167.101 132.743  1.00 32.87           C
ATOM   2546  O   PHE A 188     131.769 166.400 131.743  1.00 32.87           O
ATOM   2547  CB  PHE A 188     131.031 165.956 134.777  1.00 32.87           C
ATOM   2548  CG  PHE A 188     129.945 165.862 135.812  1.00 32.87           C
ATOM   2549  CD1 PHE A 188     129.656 166.934 136.633  1.00 32.87           C
ATOM   2550  CD2 PHE A 188     129.200 164.709 135.950  1.00 32.87           C
ATOM   2551  CE1 PHE A 188     128.659 166.848 137.576  1.00 32.87           C
ATOM   2552  CE2 PHE A 188     128.202 164.622 136.889  1.00 32.87           C
ATOM   2553  CZ  PHE A 188     127.931 165.690 137.700  1.00 32.87           C
ATOM   2554  H   PHE A 188     129.430 166.529 132.684  1.00 32.87           H
ATOM   2555  HA  PHE A 188     131.022 167.967 134.351  1.00 32.87           H
ATOM   2556  HB2 PHE A 188     131.010 165.142 134.251  1.00 32.87           H
ATOM   2557  HB3 PHE A 188     131.879 166.025 135.243  1.00 32.87           H
ATOM   2558  HD1 PHE A 188     130.147 167.720 136.553  1.00 32.87           H
ATOM   2559  HD2 PHE A 188     129.379 163.979 135.402  1.00 32.87           H
ATOM   2560  HE1 PHE A 188     128.474 167.574 138.126  1.00 32.87           H
ATOM   2561  HE2 PHE A 188     127.710 163.837 136.973  1.00 32.87           H
ATOM   2562  HZ  PHE A 188     127.255 165.631 138.337  1.00 32.87           H
ATOM   2563  N   THR A 189     133.020 167.850 132.932  1.00 33.84           N
ATOM   2564  CA  THR A 189     134.096 167.867 131.956  1.00 33.84           C
ATOM   2565  C   THR A 189     134.890 166.567 132.011  1.00 33.84           C
ATOM   2566  O   THR A 189     134.977 165.909 133.050  1.00 33.84           O
ATOM   2567  CB  THR A 189     135.025 169.052 132.206  1.00 33.84           C
ATOM   2568  OG1 THR A 189     135.603 168.941 133.511  1.00 33.84           O
ATOM   2569  CG2 THR A 189     134.257 170.357 132.108  1.00 33.84           C
ATOM   2570  H   THR A 189     133.152 168.355 133.615  1.00 33.84           H
ATOM   2571  HA  THR A 189     133.721 167.957 131.066  1.00 33.84           H
ATOM   2572  HB  THR A 189     135.729 169.059 131.539  1.00 33.84           H
ATOM   2573  HG1 THR A 189     136.101 169.600 133.662  1.00 33.84           H
ATOM   2574 HG21 THR A 189     134.864 171.107 132.215  1.00 33.84           H
ATOM   2575 HG22 THR A 189     133.824 170.423 131.243  1.00 33.84           H
ATOM   2576 HG23 THR A 189     133.581 170.399 132.802  1.00 33.84           H
ATOM   2577  N   THR A 190     135.470 166.194 130.870  1.00 33.14           N
ATOM   2578  CA  THR A 190     136.257 164.967 130.819  1.00 33.14           C
ATOM   2579  C   THR A 190     137.460 165.047 131.749  1.00 33.14           C
ATOM   2580  O   THR A 190     137.826 164.054 132.386  1.00 33.14           O
ATOM   2581  CB  THR A 190     136.702 164.681 129.384  1.00 33.14           C
ATOM   2582  OG1 THR A 190     137.467 163.472 129.349  1.00 33.14           O
ATOM   2583  CG2 THR A 190     137.544 165.817 128.839  1.00 33.14           C
ATOM   2584  H   THR A 190     135.421 166.625 130.128  1.00 33.14           H
ATOM   2585  HA  THR A 190     135.703 164.227 131.112  1.00 33.14           H
ATOM   2586  HB  THR A 190     135.920 164.583 128.819  1.00 33.14           H
ATOM   2587  HG1 THR A 190     137.720 163.314 128.564  1.00 33.14           H
ATOM   2588 HG21 THR A 190     137.721 165.670 127.896  1.00 33.14           H
ATOM   2589 HG22 THR A 190     137.080 166.662 128.941  1.00 33.14           H
ATOM   2590 HG23 THR A 190     138.389 165.862 129.311  1.00 33.14           H
ATOM   2591  N   ASP A 191     138.088 166.221 131.842  1.00 36.52           N
ATOM   2592  CA  ASP A 191     139.226 166.382 132.742  1.00 36.52           C
ATOM   2593  C   ASP A 191     138.816 166.170 134.192  1.00 36.52           C
ATOM   2594  O   ASP A 191     139.539 165.531 134.962  1.00 36.52           O
ATOM   2595  CB  ASP A 191     139.844 167.766 132.563  1.00 36.52           C
ATOM   2596  CG  ASP A 191     140.229 168.050 131.128  1.00 36.52           C
ATOM   2597  OD1 ASP A 191     141.368 167.718 130.741  1.00 36.52           O
ATOM   2598  OD2 ASP A 191     139.395 168.608 130.386  1.00 36.52           O
ATOM   2599  H   ASP A 191     137.878 166.929 131.400  1.00 36.52           H
ATOM   2600  HA  ASP A 191     139.900 165.721 132.521  1.00 36.52           H
ATOM   2601  HB2 ASP A 191     139.202 168.438 132.840  1.00 36.52           H
ATOM   2602  HB3 ASP A 191     140.645 167.827 133.107  1.00 36.52           H
ATOM   2603  N   GLU A 192     137.664 166.712 134.590  1.00 37.44           N
ATOM   2604  CA  GLU A 192     137.179 166.496 135.948  1.00 37.44           C
ATOM   2605  C   GLU A 192     136.816 165.035 136.185  1.00 37.44           C
ATOM   2606  O   GLU A 192     137.055 164.501 137.273  1.00 37.44           O
ATOM   2607  CB  GLU A 192     135.975 167.394 136.225  1.00 37.44           C
ATOM   2608  CG  GLU A 192     135.697 167.608 137.702  1.00 37.44           C
ATOM   2609  CD  GLU A 192     136.633 168.622 138.335  1.00 37.44           C
ATOM   2610  OE1 GLU A 192     136.396 169.836 138.170  1.00 37.44           O
ATOM   2611  OE2 GLU A 192     137.603 168.204 139.001  1.00 37.44           O
ATOM   2612  H   GLU A 192     137.154 167.200 134.099  1.00 37.44           H
ATOM   2613  HA  GLU A 192     137.880 166.734 136.574  1.00 37.44           H
ATOM   2614  HB2 GLU A 192     136.138 168.264 135.827  1.00 37.44           H
ATOM   2615  HB3 GLU A 192     135.186 166.993 135.828  1.00 37.44           H
ATOM   2616  HG2 GLU A 192     134.789 167.932 137.808  1.00 37.44           H
ATOM   2617  HG3 GLU A 192     135.806 166.766 138.169  1.00 37.44           H
ATOM   2618  N   LEU A 193     136.224 164.375 135.188  1.00 33.20           N
ATOM   2619  CA  LEU A 193     135.829 162.981 135.365  1.00 33.20           C
ATOM   2620  C   LEU A 193     137.044 162.076 135.521  1.00 33.20           C
ATOM   2621  O   LEU A 193     137.106 161.263 136.448  1.00 33.20           O
ATOM   2622  CB  LEU A 193     134.972 162.516 134.189  1.00 33.20           C
ATOM   2623  CG  LEU A 193     133.582 163.128 134.047  1.00 33.20           C
ATOM   2624  CD1 LEU A 193     132.943 162.631 132.770  1.00 33.20           C
ATOM   2625  CD2 LEU A 193     132.716 162.800 135.239  1.00 33.20           C
ATOM   2626  H   LEU A 193     136.043 164.705 134.415  1.00 33.20           H
ATOM   2627  HA  LEU A 193     135.297 162.906 136.173  1.00 33.20           H
ATOM   2628  HB2 LEU A 193     135.455 162.712 133.371  1.00 33.20           H
ATOM   2629  HB3 LEU A 193     134.853 161.556 134.266  1.00 33.20           H
ATOM   2630  HG  LEU A 193     133.662 164.092 133.988  1.00 33.20           H
ATOM   2631 HD11 LEU A 193     132.122 163.122 132.620  1.00 33.20           H
ATOM   2632 HD12 LEU A 193     133.556 162.778 132.033  1.00 33.20           H
ATOM   2633 HD13 LEU A 193     132.754 161.683 132.859  1.00 33.20           H
ATOM   2634 HD21 LEU A 193     131.805 163.078 135.053  1.00 33.20           H
ATOM   2635 HD22 LEU A 193     132.744 161.844 135.397  1.00 33.20           H
ATOM   2636 HD23 LEU A 193     133.054 163.274 136.015  1.00 33.20           H
ATOM   2637  N   ILE A 194     138.024 162.196 134.617  1.00 33.81           N
ATOM   2638  CA  ILE A 194     139.178 161.297 134.642  1.00 33.81           C
ATOM   2639  C   ILE A 194     140.213 161.697 135.676  1.00 33.81           C
ATOM   2640  O   ILE A 194     141.276 161.068 135.747  1.00 33.81           O
ATOM   2641  CB  ILE A 194     139.864 161.203 133.263  1.00 33.81           C
ATOM   2642  CG1 ILE A 194     140.625 162.488 132.932  1.00 33.81           C
ATOM   2643  CG2 ILE A 194     138.839 160.898 132.185  1.00 33.81           C
ATOM   2644  CD1 ILE A 194     141.238 162.486 131.556  1.00 33.81           C
ATOM   2645  H   ILE A 194     138.043 162.783 133.989  1.00 33.81           H
ATOM   2646  HA  ILE A 194     138.866 160.407 134.872  1.00 33.81           H
ATOM   2647  HB  ILE A 194     140.501 160.472 133.291  1.00 33.81           H
ATOM   2648 HG12 ILE A 194     140.016 163.240 132.988  1.00 33.81           H
ATOM   2649 HG13 ILE A 194     141.351 162.605 133.564  1.00 33.81           H
ATOM   2650 HG21 ILE A 194     139.299 160.610 131.381  1.00 33.81           H
ATOM   2651 HG22 ILE A 194     138.256 160.191 132.501  1.00 33.81           H
ATOM   2652 HG23 ILE A 194     138.321 161.698 132.004  1.00 33.81           H
ATOM   2653 HD11 ILE A 194     141.824 163.252 131.472  1.00 33.81           H
ATOM   2654 HD12 ILE A 194     141.745 161.667 131.439  1.00 33.81           H
ATOM   2655 HD13 ILE A 194     140.533 162.536 130.892  1.00 33.81           H
ATOM   2656  N   SER A 195     139.946 162.731 136.473  1.00 37.04           N
ATOM   2657  CA  SER A 195     140.860 163.106 137.542  1.00 37.04           C
ATOM   2658  C   SER A 195     140.918 162.060 138.646  1.00 37.04           C
ATOM   2659  O   SER A 195     141.898 162.024 139.395  1.00 37.04           O
ATOM   2660  CB  SER A 195     140.445 164.452 138.131  1.00 37.04           C
ATOM   2661  OG  SER A 195     141.154 164.720 139.323  1.00 37.04           O
ATOM   2662  H   SER A 195     139.247 163.228 136.416  1.00 37.04           H
ATOM   2663  HA  SER A 195     141.753 163.202 137.175  1.00 37.04           H
ATOM   2664  HB2 SER A 195     140.637 165.151 137.486  1.00 37.04           H
ATOM   2665  HB3 SER A 195     139.496 164.432 138.326  1.00 37.04           H
ATOM   2666  HG  SER A 195     140.917 165.462 139.638  1.00 37.04           H
ATOM   2667  N   HIS A 196     139.895 161.219 138.767  1.00 37.15           N
ATOM   2668  CA  HIS A 196     139.820 160.215 139.819  1.00 37.15           C
ATOM   2669  C   HIS A 196     140.214 158.822 139.348  1.00 37.15           C
ATOM   2670  O   HIS A 196     140.224 157.892 140.158  1.00 37.15           O
ATOM   2671  CB  HIS A 196     138.402 160.178 140.397  1.00 37.15           C
ATOM   2672  CG  HIS A 196     137.850 161.529 140.726  1.00 37.15           C
ATOM   2673  ND1 HIS A 196     138.384 162.332 141.710  1.00 37.15           N
ATOM   2674  CD2 HIS A 196     136.812 162.221 140.200  1.00 37.15           C
ATOM   2675  CE1 HIS A 196     137.700 163.460 141.775  1.00 37.15           C
ATOM   2676  NE2 HIS A 196     136.741 163.417 140.869  1.00 37.15           N
ATOM   2677  H   HIS A 196     139.216 161.211 138.238  1.00 37.15           H
ATOM   2678  HA  HIS A 196     140.424 160.467 140.535  1.00 37.15           H
ATOM   2679  HB2 HIS A 196     137.811 159.765 139.748  1.00 37.15           H
ATOM   2680  HB3 HIS A 196     138.411 159.654 141.213  1.00 37.15           H
ATOM   2681  HD2 HIS A 196     136.253 161.939 139.512  1.00 37.15           H
ATOM   2682  HE1 HIS A 196     137.865 164.163 142.361  1.00 37.15           H
ATOM   2683  HE2 HIS A 196     136.164 164.038 140.723  1.00 37.15           H
ATOM   2684  N   PHE A 197     140.546 158.656 138.073  1.00 37.00           N
ATOM   2685  CA  PHE A 197     140.873 157.347 137.533  1.00 37.00           C
ATOM   2686  C   PHE A 197     142.232 156.879 138.040  1.00 37.00           C
ATOM   2687  O   PHE A 197     143.040 157.658 138.550  1.00 37.00           O
ATOM   2688  CB  PHE A 197     140.890 157.383 136.004  1.00 37.00           C
ATOM   2689  CG  PHE A 197     139.528 157.352 135.373  1.00 37.00           C
ATOM   2690  CD1 PHE A 197     138.393 157.649 136.104  1.00 37.00           C
ATOM   2691  CD2 PHE A 197     139.390 157.041 134.035  1.00 37.00           C
ATOM   2692  CE1 PHE A 197     137.151 157.623 135.515  1.00 37.00           C
ATOM   2693  CE2 PHE A 197     138.150 157.015 133.442  1.00 37.00           C
ATOM   2694  CZ  PHE A 197     137.030 157.306 134.182  1.00 37.00           C
ATOM   2695  H   PHE A 197     140.590 159.292 137.496  1.00 37.00           H
ATOM   2696  HA  PHE A 197     140.208 156.702 137.823  1.00 37.00           H
ATOM   2697  HB2 PHE A 197     141.330 158.199 135.718  1.00 37.00           H
ATOM   2698  HB3 PHE A 197     141.383 156.614 135.680  1.00 37.00           H
ATOM   2699  HD1 PHE A 197     138.466 157.863 137.006  1.00 37.00           H
ATOM   2700  HD2 PHE A 197     140.145 156.842 133.530  1.00 37.00           H
ATOM   2701  HE1 PHE A 197     136.394 157.821 136.017  1.00 37.00           H
ATOM   2702  HE2 PHE A 197     138.070 156.800 132.541  1.00 37.00           H
ATOM   2703  HZ  PHE A 197     136.190 157.289 133.783  1.00 37.00           H
ATOM   2704  N   GLN A 198     142.474 155.576 137.897  1.00 41.92           N
ATOM   2705  CA  GLN A 198     143.792 155.012 138.159  1.00 41.92           C
ATOM   2706  C   GLN A 198     144.693 155.102 136.936  1.00 41.92           C
ATOM   2707  O   GLN A 198     145.903 155.306 137.072  1.00 41.92           O
ATOM   2708  CB  GLN A 198     143.665 153.554 138.604  1.00 41.92           C
ATOM   2709  CG  GLN A 198     143.208 153.389 140.043  1.00 41.92           C
ATOM   2710  CD  GLN A 198     144.296 153.715 141.044  1.00 41.92           C
ATOM   2711  OE1 GLN A 198     144.152 154.626 141.859  1.00 41.92           O
ATOM   2712  NE2 GLN A 198     145.392 152.968 140.991  1.00 41.92           N
ATOM   2713  H   GLN A 198     141.888 154.998 137.648  1.00 41.92           H
ATOM   2714  HA  GLN A 198     144.212 155.510 138.878  1.00 41.92           H
ATOM   2715  HB2 GLN A 198     143.018 153.109 138.035  1.00 41.92           H
ATOM   2716  HB3 GLN A 198     144.530 153.124 138.516  1.00 41.92           H
ATOM   2717  HG2 GLN A 198     142.460 153.985 140.208  1.00 41.92           H
ATOM   2718  HG3 GLN A 198     142.936 152.469 140.185  1.00 41.92           H
ATOM   2719 HE21 GLN A 198     145.456 152.339 140.408  1.00 41.92           H
ATOM   2720 HE22 GLN A 198     146.038 153.114 141.539  1.00 41.92           H
ATOM   2721  N   LEU A 199     144.121 154.947 135.745  1.00 40.29           N
ATOM   2722  CA  LEU A 199     144.878 155.119 134.515  1.00 40.29           C
ATOM   2723  C   LEU A 199     145.157 156.596 134.274  1.00 40.29           C
ATOM   2724  O   LEU A 199     144.305 157.453 134.523  1.00 40.29           O
ATOM   2725  CB  LEU A 199     144.105 154.533 133.335  1.00 40.29           C
ATOM   2726  CG  LEU A 199     144.050 153.009 133.215  1.00 40.29           C
ATOM   2727  CD1 LEU A 199     143.332 152.617 131.940  1.00 40.29           C
ATOM   2728  CD2 LEU A 199     145.436 152.395 133.252  1.00 40.29           C
ATOM   2729  H   LEU A 199     143.295 154.742 135.625  1.00 40.29           H
ATOM   2730  HA  LEU A 199     145.729 154.660 134.592  1.00 40.29           H
ATOM   2731  HB2 LEU A 199     143.189 154.847 133.390  1.00 40.29           H
ATOM   2732  HB3 LEU A 199     144.506 154.868 132.517  1.00 40.29           H
ATOM   2733  HG  LEU A 199     143.547 152.652 133.963  1.00 40.29           H
ATOM   2734 HD11 LEU A 199     143.303 151.649 131.880  1.00 40.29           H
ATOM   2735 HD12 LEU A 199     142.431 152.975 131.963  1.00 40.29           H
ATOM   2736 HD13 LEU A 199     143.815 152.981 131.182  1.00 40.29           H
ATOM   2737 HD21 LEU A 199     145.380 151.471 132.965  1.00 40.29           H
ATOM   2738 HD22 LEU A 199     146.017 152.893 132.655  1.00 40.29           H
ATOM   2739 HD23 LEU A 199     145.778 152.440 134.158  1.00 40.29           H
ATOM   2740  N   ARG A 200     146.354 156.893 133.774  1.00 40.23           N
ATOM   2741  CA  ARG A 200     146.797 158.262 133.566  1.00 40.23           C
ATOM   2742  C   ARG A 200     147.243 158.448 132.125  1.00 40.23           C
ATOM   2743  O   ARG A 200     147.698 157.505 131.476  1.00 40.23           O
ATOM   2744  CB  ARG A 200     147.948 158.625 134.516  1.00 40.23           C
ATOM   2745  CG  ARG A 200     147.524 158.802 135.961  1.00 40.23           C
ATOM   2746  CD  ARG A 200     146.898 160.163 136.179  1.00 40.23           C
ATOM   2747  NE  ARG A 200     146.002 160.178 137.327  1.00 40.23           N
ATOM   2748  CZ  ARG A 200     145.349 161.251 137.751  1.00 40.23           C
ATOM   2749  NH1 ARG A 200     145.463 162.417 137.139  1.00 40.23           N
ATOM   2750  NH2 ARG A 200     144.559 161.150 138.815  1.00 40.23           N
ATOM   2751  H   ARG A 200     146.937 156.304 133.544  1.00 40.23           H
ATOM   2752  HA  ARG A 200     146.060 158.870 133.735  1.00 40.23           H
ATOM   2753  HB2 ARG A 200     148.610 157.917 134.487  1.00 40.23           H
ATOM   2754  HB3 ARG A 200     148.345 159.459 134.220  1.00 40.23           H
ATOM   2755  HG2 ARG A 200     146.869 158.124 136.191  1.00 40.23           H
ATOM   2756  HG3 ARG A 200     148.302 158.728 136.536  1.00 40.23           H
ATOM   2757  HD2 ARG A 200     147.599 160.814 136.336  1.00 40.23           H
ATOM   2758  HD3 ARG A 200     146.385 160.408 135.393  1.00 40.23           H
ATOM   2759  HE  ARG A 200     145.903 159.447 137.769  1.00 40.23           H
ATOM   2760 HH11 ARG A 200     145.971 162.495 136.449  1.00 40.23           H
ATOM   2761 HH12 ARG A 200     145.030 163.099 137.432  1.00 40.23           H
ATOM   2762 HH21 ARG A 200     144.477 160.396 139.220  1.00 40.23           H
ATOM   2763 HH22 ARG A 200     144.130 161.839 139.099  1.00 40.23           H
ATOM   2764  N   ASP A 201     147.095 159.676 131.625  1.00 38.08           N
ATOM   2765  CA  ASP A 201     147.596 160.046 130.310  1.00 38.08           C
ATOM   2766  C   ASP A 201     148.556 161.226 130.337  1.00 38.08           C
ATOM   2767  O   ASP A 201     149.184 161.507 129.311  1.00 38.08           O
ATOM   2768  CB  ASP A 201     146.435 160.374 129.359  1.00 38.08           C
ATOM   2769  CG  ASP A 201     145.440 161.335 129.962  1.00 38.08           C
ATOM   2770  OD1 ASP A 201     145.260 161.305 131.197  1.00 38.08           O
ATOM   2771  OD2 ASP A 201     144.834 162.118 129.201  1.00 38.08           O
ATOM   2772  H   ASP A 201     146.702 160.319 132.039  1.00 38.08           H
ATOM   2773  HA  ASP A 201     148.075 159.291 129.936  1.00 38.08           H
ATOM   2774  HB2 ASP A 201     146.791 160.778 128.552  1.00 38.08           H
ATOM   2775  HB3 ASP A 201     145.964 159.555 129.140  1.00 38.08           H
ATOM   2776  N   GLU A 202     148.681 161.925 131.464  1.00 41.15           N
ATOM   2777  CA  GLU A 202     149.689 162.959 131.641  1.00 41.15           C
ATOM   2778  C   GLU A 202     150.281 162.840 133.035  1.00 41.15           C
ATOM   2779  O   GLU A 202     149.549 162.687 134.016  1.00 41.15           O
ATOM   2780  CB  GLU A 202     149.113 164.364 131.453  1.00 41.15           C
ATOM   2781  CG  GLU A 202     148.805 164.722 130.019  1.00 41.15           C
ATOM   2782  CD  GLU A 202     148.403 166.171 129.864  1.00 41.15           C
ATOM   2783  OE1 GLU A 202     148.303 166.871 130.893  1.00 41.15           O
ATOM   2784  OE2 GLU A 202     148.185 166.610 128.715  1.00 41.15           O
ATOM   2785  H   GLU A 202     148.180 161.813 132.154  1.00 41.15           H
ATOM   2786  HA  GLU A 202     150.401 162.830 130.995  1.00 41.15           H
ATOM   2787  HB2 GLU A 202     148.288 164.432 131.958  1.00 41.15           H
ATOM   2788  HB3 GLU A 202     149.755 165.010 131.787  1.00 41.15           H
ATOM   2789  HG2 GLU A 202     149.595 164.569 129.477  1.00 41.15           H
ATOM   2790  HG3 GLU A 202     148.072 164.170 129.704  1.00 41.15           H
ATOM   2791  N   VAL A 203     151.605 162.919 133.116  1.00 41.43           N
ATOM   2792  CA  VAL A 203     152.310 162.847 134.392  1.00 41.43           C
ATOM   2793  C   VAL A 203     153.373 163.940 134.426  1.00 41.43           C
ATOM   2794  O   VAL A 203     154.413 163.812 133.764  1.00 41.43           O
ATOM   2795  CB  VAL A 203     152.920 161.452 134.615  1.00 41.43           C
ATOM   2796  CG1 VAL A 203     151.824 160.402 134.664  1.00 41.43           C
ATOM   2797  CG2 VAL A 203     153.933 161.113 133.529  1.00 41.43           C
ATOM   2798  H   VAL A 203     152.124 163.016 132.437  1.00 41.43           H
ATOM   2799  HA  VAL A 203     151.679 163.000 135.110  1.00 41.43           H
ATOM   2800  HB  VAL A 203     153.383 161.443 135.467  1.00 41.43           H
ATOM   2801 HG11 VAL A 203     152.226 159.538 134.844  1.00 41.43           H
ATOM   2802 HG12 VAL A 203     151.200 160.630 135.370  1.00 41.43           H
ATOM   2803 HG13 VAL A 203     151.365 160.381 133.809  1.00 41.43           H
ATOM   2804 HG21 VAL A 203     153.936 160.153 133.389  1.00 41.43           H
ATOM   2805 HG22 VAL A 203     153.686 161.563 132.707  1.00 41.43           H
ATOM   2806 HG23 VAL A 203     154.813 161.408 133.813  1.00 41.43           H
ATOM   2807  N   PRO A 204     153.156 165.036 135.154  1.00 39.82           N
ATOM   2808  CA  PRO A 204     154.188 166.074 135.237  1.00 39.82           C
ATOM   2809  C   PRO A 204     155.421 165.576 135.974  1.00 39.82           C
ATOM   2810  O   PRO A 204     155.351 164.685 136.821  1.00 39.82           O
ATOM   2811  CB  PRO A 204     153.500 167.210 136.002  1.00 39.82           C
ATOM   2812  CG  PRO A 204     152.057 166.893 135.996  1.00 39.82           C
ATOM   2813  CD  PRO A 204     151.928 165.421 135.864  1.00 39.82           C
ATOM   2814  HA  PRO A 204     154.438 166.381 134.351  1.00 39.82           H
ATOM   2815  HB2 PRO A 204     153.838 167.240 136.912  1.00 39.82           H
ATOM   2816  HB3 PRO A 204     153.666 168.051 135.550  1.00 39.82           H
ATOM   2817  HG2 PRO A 204     151.658 167.193 136.828  1.00 39.82           H
ATOM   2818  HG3 PRO A 204     151.635 167.335 135.243  1.00 39.82           H
ATOM   2819  HD2 PRO A 204     151.898 165.004 136.739  1.00 39.82           H
ATOM   2820  HD3 PRO A 204     151.146 165.198 135.335  1.00 39.82           H
ATOM   2821  N   TRP A 205     156.568 166.166 135.633  1.00 39.14           N
ATOM   2822  CA  TRP A 205     157.825 165.773 136.256  1.00 39.14           C
ATOM   2823  C   TRP A 205     157.932 166.236 137.703  1.00 39.14           C
ATOM   2824  O   TRP A 205     158.846 165.801 138.409  1.00 39.14           O
ATOM   2825  CB  TRP A 205     159.005 166.321 135.451  1.00 39.14           C
ATOM   2826  CG  TRP A 205     159.011 167.814 135.309  1.00 39.14           C
ATOM   2827  CD1 TRP A 205     158.372 168.548 134.354  1.00 39.14           C
ATOM   2828  CD2 TRP A 205     159.689 168.755 136.149  1.00 39.14           C
ATOM   2829  NE1 TRP A 205     158.609 169.886 134.547  1.00 39.14           N
ATOM   2830  CE2 TRP A 205     159.415 170.040 135.643  1.00 39.14           C
ATOM   2831  CE3 TRP A 205     160.500 168.636 137.281  1.00 39.14           C
ATOM   2832  CZ2 TRP A 205     159.920 171.195 136.230  1.00 39.14           C
ATOM   2833  CZ3 TRP A 205     161.001 169.785 137.861  1.00 39.14           C
ATOM   2834  CH2 TRP A 205     160.710 171.047 137.335  1.00 39.14           C
ATOM   2835  H   TRP A 205     156.638 166.791 135.048  1.00 39.14           H
ATOM   2836  HA  TRP A 205     157.886 164.805 136.251  1.00 39.14           H
ATOM   2837  HB2 TRP A 205     159.830 166.063 135.892  1.00 39.14           H
ATOM   2838  HB3 TRP A 205     158.978 165.939 134.560  1.00 39.14           H
ATOM   2839  HD1 TRP A 205     157.851 168.193 133.670  1.00 39.14           H
ATOM   2840  HE1 TRP A 205     158.301 170.524 134.059  1.00 39.14           H
ATOM   2841  HE3 TRP A 205     160.697 167.800 137.638  1.00 39.14           H
ATOM   2842  HZ2 TRP A 205     159.730 172.037 135.882  1.00 39.14           H
ATOM   2843  HZ3 TRP A 205     161.542 169.718 138.615  1.00 39.14           H
ATOM   2844  HH2 TRP A 205     161.063 171.803 137.746  1.00 39.14           H
ATOM   2845  N   TRP A 206     157.023 167.096 138.159  1.00 36.65           N
ATOM   2846  CA  TRP A 206     157.084 167.678 139.494  1.00 36.65           C
ATOM   2847  C   TRP A 206     156.024 167.134 140.443  1.00 36.65           C
ATOM   2848  O   TRP A 206     155.927 167.616 141.573  1.00 36.65           O
ATOM   2849  CB  TRP A 206     156.955 169.203 139.411  1.00 36.65           C
ATOM   2850  CG  TRP A 206     155.831 169.671 138.540  1.00 36.65           C
ATOM   2851  CD1 TRP A 206     155.832 169.759 137.182  1.00 36.65           C
ATOM   2852  CD2 TRP A 206     154.532 170.097 138.966  1.00 36.65           C
ATOM   2853  NE1 TRP A 206     154.622 170.220 136.734  1.00 36.65           N
ATOM   2854  CE2 TRP A 206     153.805 170.434 137.811  1.00 36.65           C
ATOM   2855  CE3 TRP A 206     153.915 170.229 140.212  1.00 36.65           C
ATOM   2856  CZ2 TRP A 206     152.496 170.895 137.865  1.00 36.65           C
ATOM   2857  CZ3 TRP A 206     152.618 170.689 140.263  1.00 36.65           C
ATOM   2858  CH2 TRP A 206     151.922 171.015 139.098  1.00 36.65           C
ATOM   2859  H   TRP A 206     156.340 167.349 137.705  1.00 36.65           H
ATOM   2860  HA  TRP A 206     157.951 167.479 139.881  1.00 36.65           H
ATOM   2861  HB2 TRP A 206     156.805 169.553 140.303  1.00 36.65           H
ATOM   2862  HB3 TRP A 206     157.780 169.566 139.051  1.00 36.65           H
ATOM   2863  HD1 TRP A 206     156.553 169.540 136.636  1.00 36.65           H
ATOM   2864  HE1 TRP A 206     154.409 170.352 135.911  1.00 36.65           H
ATOM   2865  HE3 TRP A 206     154.373 170.014 140.993  1.00 36.65           H
ATOM   2866  HZ2 TRP A 206     152.030 171.115 137.091  1.00 36.65           H
ATOM   2867  HZ3 TRP A 206     152.197 170.780 141.087  1.00 36.65           H
ATOM   2868  HH2 TRP A 206     151.046 171.322 139.163  1.00 36.65           H
ATOM   2869  N   ASN A 207     155.230 166.155 140.021  1.00 38.35           N
ATOM   2870  CA  ASN A 207     154.223 165.536 140.867  1.00 38.35           C
ATOM   2871  C   ASN A 207     154.416 164.030 140.910  1.00 38.35           C
ATOM   2872  O   ASN A 207     155.069 163.434 140.051  1.00 38.35           O
ATOM   2873  CB  ASN A 207     152.795 165.814 140.384  1.00 38.35           C
ATOM   2874  CG  ASN A 207     152.374 167.246 140.577  1.00 38.35           C
ATOM   2875  OD1 ASN A 207     152.655 167.857 141.604  1.00 38.35           O
ATOM   2876  ND2 ASN A 207     151.653 167.779 139.603  1.00 38.35           N
ATOM   2877  H   ASN A 207     155.259 165.825 139.227  1.00 38.35           H
ATOM   2878  HA  ASN A 207     154.308 165.876 141.771  1.00 38.35           H
ATOM   2879  HB2 ASN A 207     152.737 165.609 139.438  1.00 38.35           H
ATOM   2880  HB3 ASN A 207     152.179 165.254 140.883  1.00 38.35           H
ATOM   2881 HD21 ASN A 207     151.468 167.315 138.904  1.00 38.35           H
ATOM   2882 HD22 ASN A 207     151.378 168.590 139.663  1.00 38.35           H
ATOM   2883  N   VAL A 208     153.826 163.424 141.935  1.00 36.81           N
ATOM   2884  CA  VAL A 208     153.696 161.977 142.016  1.00 36.81           C
ATOM   2885  C   VAL A 208     152.225 161.631 141.827  1.00 36.81           C
ATOM   2886  O   VAL A 208     151.452 161.615 142.791  1.00 36.81           O
ATOM   2887  CB  VAL A 208     154.233 161.442 143.355  1.00 36.81           C
ATOM   2888  CG1 VAL A 208     154.037 159.941 143.445  1.00 36.81           C
ATOM   2889  CG2 VAL A 208     155.698 161.795 143.513  1.00 36.81           C
ATOM   2890  H   VAL A 208     153.487 163.838 142.609  1.00 36.81           H
ATOM   2891  HA  VAL A 208     154.202 161.565 141.299  1.00 36.81           H
ATOM   2892  HB  VAL A 208     153.744 161.856 144.083  1.00 36.81           H
ATOM   2893 HG11 VAL A 208     154.552 159.603 144.194  1.00 36.81           H
ATOM   2894 HG12 VAL A 208     153.095 159.752 143.580  1.00 36.81           H
ATOM   2895 HG13 VAL A 208     154.345 159.532 142.621  1.00 36.81           H
ATOM   2896 HG21 VAL A 208     156.027 161.415 144.343  1.00 36.81           H
ATOM   2897 HG22 VAL A 208     156.193 161.430 142.763  1.00 36.81           H
ATOM   2898 HG23 VAL A 208     155.792 162.761 143.532  1.00 36.81           H
ATOM   2899  N   VAL A 209     151.829 161.365 140.586  1.00 39.83           N
ATOM   2900  CA  VAL A 209     150.451 161.018 140.262  1.00 39.83           C
ATOM   2901  C   VAL A 209     150.319 159.552 139.872  1.00 39.83           C
ATOM   2902  O   VAL A 209     149.310 158.917 140.179  1.00 39.83           O
ATOM   2903  CB  VAL A 209     149.904 161.940 139.150  1.00 39.83           C
ATOM   2904  CG1 VAL A 209     149.610 163.319 139.701  1.00 39.83           C
ATOM   2905  CG2 VAL A 209     150.879 162.037 137.995  1.00 39.83           C
ATOM   2906  H   VAL A 209     152.353 161.377 139.904  1.00 39.83           H
ATOM   2907  HA  VAL A 209     149.902 161.158 141.049  1.00 39.83           H
ATOM   2908  HB  VAL A 209     149.074 161.569 138.811  1.00 39.83           H
ATOM   2909 HG11 VAL A 209     149.265 163.877 138.986  1.00 39.83           H
ATOM   2910 HG12 VAL A 209     148.951 163.242 140.408  1.00 39.83           H
ATOM   2911 HG13 VAL A 209     150.430 163.700 140.052  1.00 39.83           H
ATOM   2912 HG21 VAL A 209     150.444 162.491 137.257  1.00 39.83           H
ATOM   2913 HG22 VAL A 209     151.658 162.542 138.278  1.00 39.83           H
ATOM   2914 HG23 VAL A 209     151.141 161.143 137.724  1.00 39.83           H
ATOM   2915  N   GLY A 210     151.312 159.001 139.200  1.00 43.53           N
ATOM   2916  CA  GLY A 210     151.312 157.588 138.881  1.00 43.53           C
ATOM   2917  C   GLY A 210     152.066 157.327 137.594  1.00 43.53           C
ATOM   2918  O   GLY A 210     152.587 158.233 136.952  1.00 43.53           O
ATOM   2919  H   GLY A 210     152.001 159.428 138.911  1.00 43.53           H
ATOM   2920  HA2 GLY A 210     151.736 157.090 139.597  1.00 43.53           H
ATOM   2921  HA3 GLY A 210     150.401 157.272 138.777  1.00 43.53           H
ATOM   2922  N   ASP A 211     152.122 156.048 137.239  1.00 45.56           N
ATOM   2923  CA  ASP A 211     152.716 155.617 135.984  1.00 45.56           C
ATOM   2924  C   ASP A 211     151.661 155.608 134.885  1.00 45.56           C
ATOM   2925  O   ASP A 211     150.456 155.588 135.145  1.00 45.56           O
ATOM   2926  CB  ASP A 211     153.350 154.233 136.140  1.00 45.56           C
ATOM   2927  CG  ASP A 211     152.327 153.116 136.172  1.00 45.56           C
ATOM   2928  OD1 ASP A 211     151.386 153.189 136.989  1.00 45.56           O
ATOM   2929  OD2 ASP A 211     152.474 152.152 135.395  1.00 45.56           O
ATOM   2930  H   ASP A 211     151.817 155.402 137.717  1.00 45.56           H
ATOM   2931  HA  ASP A 211     153.413 156.241 135.730  1.00 45.56           H
ATOM   2932  HB2 ASP A 211     153.946 154.071 135.392  1.00 45.56           H
ATOM   2933  HB3 ASP A 211     153.848 154.207 136.972  1.00 45.56           H
ATOM   2934  N   ARG A 212     152.132 155.613 133.639  1.00 42.11           N
ATOM   2935  CA  ARG A 212     151.272 155.791 132.476  1.00 42.11           C
ATOM   2936  C   ARG A 212     151.103 154.496 131.685  1.00 42.11           C
ATOM   2937  O   ARG A 212     150.979 154.523 130.460  1.00 42.11           O
ATOM   2938  CB  ARG A 212     151.829 156.892 131.577  1.00 42.11           C
ATOM   2939  CG  ARG A 212     150.793 157.530 130.695  1.00 42.11           C
ATOM   2940  CD  ARG A 212     151.316 158.769 130.004  1.00 42.11           C
ATOM   2941  NE  ARG A 212     152.370 158.452 129.051  1.00 42.11           N
ATOM   2942  CZ  ARG A 212     153.030 159.353 128.338  1.00 42.11           C
ATOM   2943  NH1 ARG A 212     152.756 160.643 128.430  1.00 42.11           N
ATOM   2944  NH2 ARG A 212     153.983 158.947 127.504  1.00 42.11           N
ATOM   2945  H   ARG A 212     152.963 155.514 133.440  1.00 42.11           H
ATOM   2946  HA  ARG A 212     150.393 156.071 132.774  1.00 42.11           H
ATOM   2947  HB2 ARG A 212     152.214 157.587 132.135  1.00 42.11           H
ATOM   2948  HB3 ARG A 212     152.514 156.513 131.004  1.00 42.11           H
ATOM   2949  HG2 ARG A 212     150.518 156.897 130.013  1.00 42.11           H
ATOM   2950  HG3 ARG A 212     150.034 157.789 131.238  1.00 42.11           H
ATOM   2951  HD2 ARG A 212     150.591 159.197 129.522  1.00 42.11           H
ATOM   2952  HD3 ARG A 212     151.681 159.375 130.668  1.00 42.11           H
ATOM   2953  HE  ARG A 212     152.625 157.633 128.995  1.00 42.11           H
ATOM   2954 HH11 ARG A 212     152.142 160.917 128.965  1.00 42.11           H
ATOM   2955 HH12 ARG A 212     153.196 161.209 127.956  1.00 42.11           H
ATOM   2956 HH21 ARG A 212     154.167 158.110 127.435  1.00 42.11           H
ATOM   2957 HH22 ARG A 212     154.416 159.522 127.034  1.00 42.11           H
ATOM   2958  N   LYS A 213     151.104 153.358 132.374  1.00 44.90           N
ATOM   2959  CA  LYS A 213     150.940 152.061 131.738  1.00 44.90           C
ATOM   2960  C   LYS A 213     149.461 151.685 131.664  1.00 44.90           C
ATOM   2961  O   LYS A 213     148.604 152.293 132.310  1.00 44.90           O
ATOM   2962  CB  LYS A 213     151.712 150.990 132.506  1.00 44.90           C
ATOM   2963  CG  LYS A 213     153.188 151.292 132.732  1.00 44.90           C
ATOM   2964  CD  LYS A 213     153.988 151.299 131.441  1.00 44.90           C
ATOM   2965  CE  LYS A 213     155.153 152.269 131.520  1.00 44.90           C
ATOM   2966  NZ  LYS A 213     155.870 152.386 130.223  1.00 44.90           N
ATOM   2967  H   LYS A 213     151.200 153.313 133.227  1.00 44.90           H
ATOM   2968  HA  LYS A 213     151.286 152.100 130.833  1.00 44.90           H
ATOM   2969  HB2 LYS A 213     151.299 150.879 133.376  1.00 44.90           H
ATOM   2970  HB3 LYS A 213     151.657 150.158 132.011  1.00 44.90           H
ATOM   2971  HG2 LYS A 213     153.279 152.166 133.141  1.00 44.90           H
ATOM   2972  HG3 LYS A 213     153.560 150.612 133.314  1.00 44.90           H
ATOM   2973  HD2 LYS A 213     154.344 150.411 131.280  1.00 44.90           H
ATOM   2974  HD3 LYS A 213     153.420 151.572 130.705  1.00 44.90           H
ATOM   2975  HE2 LYS A 213     154.821 153.148 131.760  1.00 44.90           H
ATOM   2976  HE3 LYS A 213     155.784 151.956 132.187  1.00 44.90           H
ATOM   2977  HZ1 LYS A 213     156.498 153.015 130.282  1.00 44.90           H
ATOM   2978  HZ2 LYS A 213     156.256 151.611 130.018  1.00 44.90           H
ATOM   2979  HZ3 LYS A 213     155.301 152.605 129.577  1.00 44.90           H
ATOM   2980  N   TYR A 214     149.168 150.654 130.875  1.00 40.54           N
ATOM   2981  CA  TYR A 214     147.803 150.210 130.628  1.00 40.54           C
ATOM   2982  C   TYR A 214     147.594 148.814 131.195  1.00 40.54           C
ATOM   2983  O   TYR A 214     148.412 147.917 130.975  1.00 40.54           O
ATOM   2984  CB  TYR A 214     147.487 150.207 129.130  1.00 40.54           C
ATOM   2985  CG  TYR A 214     146.187 149.518 128.791  1.00 40.54           C
ATOM   2986  CD1 TYR A 214     144.983 149.974 129.305  1.00 40.54           C
ATOM   2987  CD2 TYR A 214     146.163 148.409 127.963  1.00 40.54           C
ATOM   2988  CE1 TYR A 214     143.795 149.346 129.005  1.00 40.54           C
ATOM   2989  CE2 TYR A 214     144.980 147.775 127.655  1.00 40.54           C
ATOM   2990  CZ  TYR A 214     143.799 148.247 128.180  1.00 40.54           C
ATOM   2991  OH  TYR A 214     142.615 147.619 127.877  1.00 40.54           O
ATOM   2992  H   TYR A 214     149.759 150.186 130.462  1.00 40.54           H
ATOM   2993  HA  TYR A 214     147.182 150.812 131.068  1.00 40.54           H
ATOM   2994  HB2 TYR A 214     147.426 151.125 128.821  1.00 40.54           H
ATOM   2995  HB3 TYR A 214     148.199 149.747 128.660  1.00 40.54           H
ATOM   2996  HD1 TYR A 214     144.978 150.716 129.865  1.00 40.54           H
ATOM   2997  HD2 TYR A 214     146.960 148.086 127.608  1.00 40.54           H
ATOM   2998  HE1 TYR A 214     142.995 149.664 129.357  1.00 40.54           H
ATOM   2999  HE2 TYR A 214     144.979 147.031 127.097  1.00 40.54           H
ATOM   3000  HH  TYR A 214     142.756 146.972 127.360  1.00 40.54           H
ATOM   3001  N   GLN A 215     146.488 148.631 131.917  1.00 44.71           N
ATOM   3002  CA  GLN A 215     146.149 147.337 132.491  1.00 44.71           C
ATOM   3003  C   GLN A 215     144.636 147.161 132.505  1.00 44.71           C
ATOM   3004  O   GLN A 215     143.892 148.101 132.805  1.00 44.71           O
ATOM   3005  CB  GLN A 215     146.713 147.194 133.907  1.00 44.71           C
ATOM   3006  CG  GLN A 215     148.185 146.806 133.950  1.00 44.71           C
ATOM   3007  CD  GLN A 215     148.878 147.266 135.217  1.00 44.71           C
ATOM   3008  OE1 GLN A 215     149.998 147.777 135.175  1.00 44.71           O
ATOM   3009  NE2 GLN A 215     148.218 147.083 136.354  1.00 44.71           N
ATOM   3010  H   GLN A 215     145.915 149.249 132.089  1.00 44.71           H
ATOM   3011  HA  GLN A 215     146.530 146.634 131.941  1.00 44.71           H
ATOM   3012  HB2 GLN A 215     146.618 148.043 134.366  1.00 44.71           H
ATOM   3013  HB3 GLN A 215     146.212 146.509 134.376  1.00 44.71           H
ATOM   3014  HG2 GLN A 215     148.258 145.840 133.903  1.00 44.71           H
ATOM   3015  HG3 GLN A 215     148.644 147.210 133.199  1.00 44.71           H
ATOM   3016 HE21 GLN A 215     147.437 146.722 136.346  1.00 44.71           H
ATOM   3017 HE22 GLN A 215     148.570 147.328 137.100  1.00 44.71           H
ATOM   3018  N   LYS A 216     144.195 145.940 132.191  1.00 47.09           N
ATOM   3019  CA  LYS A 216     142.765 145.652 132.115  1.00 47.09           C
ATOM   3020  C   LYS A 216     142.085 145.842 133.464  1.00 47.09           C
ATOM   3021  O   LYS A 216     140.955 146.342 133.538  1.00 47.09           O
ATOM   3022  CB  LYS A 216     142.552 144.225 131.617  1.00 47.09           C
ATOM   3023  CG  LYS A 216     142.669 144.058 130.116  1.00 47.09           C
ATOM   3024  CD  LYS A 216     141.887 142.840 129.645  1.00 47.09           C
ATOM   3025  CE  LYS A 216     141.986 142.639 128.142  1.00 47.09           C
ATOM   3026  NZ  LYS A 216     143.331 142.976 127.604  1.00 47.09           N
ATOM   3027  H   LYS A 216     144.701 145.266 132.020  1.00 47.09           H
ATOM   3028  HA  LYS A 216     142.352 146.260 131.481  1.00 47.09           H
ATOM   3029  HB2 LYS A 216     143.216 143.651 132.029  1.00 47.09           H
ATOM   3030  HB3 LYS A 216     141.663 143.936 131.877  1.00 47.09           H
ATOM   3031  HG2 LYS A 216     142.309 144.842 129.673  1.00 47.09           H
ATOM   3032  HG3 LYS A 216     143.602 143.936 129.885  1.00 47.09           H
ATOM   3033  HD2 LYS A 216     142.240 142.048 130.079  1.00 47.09           H
ATOM   3034  HD3 LYS A 216     140.951 142.955 129.873  1.00 47.09           H
ATOM   3035  HE2 LYS A 216     141.804 141.709 127.935  1.00 47.09           H
ATOM   3036  HE3 LYS A 216     141.336 143.210 127.704  1.00 47.09           H
ATOM   3037  HZ1 LYS A 216     143.381 142.746 126.746  1.00 47.09           H
ATOM   3038  HZ2 LYS A 216     143.480 143.850 127.678  1.00 47.09           H
ATOM   3039  HZ3 LYS A 216     143.958 142.536 128.057  1.00 47.09           H
ATOM   3040  N   GLN A 217     142.745 145.418 134.543  1.00 48.73           N
ATOM   3041  CA  GLN A 217     142.163 145.577 135.869  1.00 48.73           C
ATOM   3042  C   GLN A 217     141.960 147.049 136.196  1.00 48.73           C
ATOM   3043  O   GLN A 217     140.918 147.438 136.738  1.00 48.73           O
ATOM   3044  CB  GLN A 217     143.060 144.917 136.916  1.00 48.73           C
ATOM   3045  CG  GLN A 217     143.067 143.397 136.869  1.00 48.73           C
ATOM   3046  CD  GLN A 217     143.875 142.847 135.707  1.00 48.73           C
ATOM   3047  OE1 GLN A 217     145.062 143.143 135.565  1.00 48.73           O
ATOM   3048  NE2 GLN A 217     143.235 142.036 134.873  1.00 48.73           N
ATOM   3049  H   GLN A 217     143.519 145.045 134.531  1.00 48.73           H
ATOM   3050  HA  GLN A 217     141.298 145.140 135.893  1.00 48.73           H
ATOM   3051  HB2 GLN A 217     143.972 145.220 136.779  1.00 48.73           H
ATOM   3052  HB3 GLN A 217     142.756 145.183 137.798  1.00 48.73           H
ATOM   3053  HG2 GLN A 217     143.456 143.058 137.691  1.00 48.73           H
ATOM   3054  HG3 GLN A 217     142.155 143.079 136.778  1.00 48.73           H
ATOM   3055 HE21 GLN A 217     142.406 141.850 135.005  1.00 48.73           H
ATOM   3056 HE22 GLN A 217     143.650 141.698 134.199  1.00 48.73           H
ATOM   3057  N   LYS A 218     142.948 147.883 135.871  1.00 43.85           N
ATOM   3058  CA  LYS A 218     142.806 149.314 136.107  1.00 43.85           C
ATOM   3059  C   LYS A 218     141.690 149.899 135.254  1.00 43.85           C
ATOM   3060  O   LYS A 218     140.945 150.770 135.712  1.00 43.85           O
ATOM   3061  CB  LYS A 218     144.130 150.026 135.834  1.00 43.85           C
ATOM   3062  CG  LYS A 218     145.277 149.542 136.711  1.00 43.85           C
ATOM   3063  CD  LYS A 218     146.332 150.617 136.922  1.00 43.85           C
ATOM   3064  CE  LYS A 218     147.495 150.458 135.960  1.00 43.85           C
ATOM   3065  NZ  LYS A 218     148.188 151.750 135.701  1.00 43.85           N
ATOM   3066  H   LYS A 218     143.697 147.649 135.520  1.00 43.85           H
ATOM   3067  HA  LYS A 218     142.577 149.458 137.038  1.00 43.85           H
ATOM   3068  HB2 LYS A 218     144.380 149.877 134.909  1.00 43.85           H
ATOM   3069  HB3 LYS A 218     144.007 150.975 135.991  1.00 43.85           H
ATOM   3070  HG2 LYS A 218     144.927 149.289 137.579  1.00 43.85           H
ATOM   3071  HG3 LYS A 218     145.702 148.779 136.288  1.00 43.85           H
ATOM   3072  HD2 LYS A 218     145.941 151.493 136.783  1.00 43.85           H
ATOM   3073  HD3 LYS A 218     146.678 150.548 137.826  1.00 43.85           H
ATOM   3074  HE2 LYS A 218     148.140 149.840 136.338  1.00 43.85           H
ATOM   3075  HE3 LYS A 218     147.164 150.121 135.113  1.00 43.85           H
ATOM   3076  HZ1 LYS A 218     148.856 151.627 135.126  1.00 43.85           H
ATOM   3077  HZ2 LYS A 218     147.616 152.339 135.358  1.00 43.85           H
ATOM   3078  HZ3 LYS A 218     148.517 152.076 136.461  1.00 43.85           H
ATOM   3079  N   LEU A 219     141.551 149.433 134.011  1.00 40.22           N
ATOM   3080  CA  LEU A 219     140.463 149.929 133.171  1.00 40.22           C
ATOM   3081  C   LEU A 219     139.103 149.594 133.773  1.00 40.22           C
ATOM   3082  O   LEU A 219     138.200 150.441 133.803  1.00 40.22           O
ATOM   3083  CB  LEU A 219     140.580 149.348 131.764  1.00 40.22           C
ATOM   3084  CG  LEU A 219     139.472 149.745 130.787  1.00 40.22           C
ATOM   3085  CD1 LEU A 219     139.377 151.253 130.667  1.00 40.22           C
ATOM   3086  CD2 LEU A 219     139.710 149.116 129.428  1.00 40.22           C
ATOM   3087  H   LEU A 219     142.058 148.846 133.640  1.00 40.22           H
ATOM   3088  HA  LEU A 219     140.533 150.894 133.107  1.00 40.22           H
ATOM   3089  HB2 LEU A 219     141.422 149.640 131.381  1.00 40.22           H
ATOM   3090  HB3 LEU A 219     140.574 148.381 131.831  1.00 40.22           H
ATOM   3091  HG  LEU A 219     138.622 149.418 131.121  1.00 40.22           H
ATOM   3092 HD11 LEU A 219     138.765 151.473 129.947  1.00 40.22           H
ATOM   3093 HD12 LEU A 219     139.047 151.618 131.503  1.00 40.22           H
ATOM   3094 HD13 LEU A 219     140.257 151.611 130.473  1.00 40.22           H
ATOM   3095 HD21 LEU A 219     138.991 149.375 128.831  1.00 40.22           H
ATOM   3096 HD22 LEU A 219     140.559 149.429 129.080  1.00 40.22           H
ATOM   3097 HD23 LEU A 219     139.728 148.151 129.527  1.00 40.22           H
ATOM   3098  N   ALA A 220     138.932 148.360 134.252  1.00 40.72           N
ATOM   3099  CA  ALA A 220     137.660 147.976 134.861  1.00 40.72           C
ATOM   3100  C   ALA A 220     137.394 148.775 136.132  1.00 40.72           C
ATOM   3101  O   ALA A 220     136.263 149.225 136.374  1.00 40.72           O
ATOM   3102  CB  ALA A 220     137.652 146.479 135.155  1.00 40.72           C
ATOM   3103  H   ALA A 220     139.526 147.738 134.237  1.00 40.72           H
ATOM   3104  HA  ALA A 220     136.943 148.162 134.235  1.00 40.72           H
ATOM   3105  HB1 ALA A 220     136.803 146.242 135.560  1.00 40.72           H
ATOM   3106  HB2 ALA A 220     137.769 145.993 134.324  1.00 40.72           H
ATOM   3107  HB3 ALA A 220     138.379 146.273 135.764  1.00 40.72           H
ATOM   3108  N   GLY A 221     138.422 148.960 136.960  1.00 40.74           N
ATOM   3109  CA  GLY A 221     138.257 149.786 138.142  1.00 40.74           C
ATOM   3110  C   GLY A 221     137.863 151.208 137.798  1.00 40.74           C
ATOM   3111  O   GLY A 221     137.052 151.824 138.492  1.00 40.74           O
ATOM   3112  H   GLY A 221     139.207 148.625 136.859  1.00 40.74           H
ATOM   3113  HA2 GLY A 221     137.569 149.404 138.710  1.00 40.74           H
ATOM   3114  HA3 GLY A 221     139.089 149.809 138.640  1.00 40.74           H
ATOM   3115  N   ASP A 222     138.432 151.749 136.719  1.00 39.88           N
ATOM   3116  CA  ASP A 222     138.095 153.106 136.301  1.00 39.88           C
ATOM   3117  C   ASP A 222     136.657 153.194 135.813  1.00 39.88           C
ATOM   3118  O   ASP A 222     135.966 154.186 136.068  1.00 39.88           O
ATOM   3119  CB  ASP A 222     139.055 153.565 135.209  1.00 39.88           C
ATOM   3120  CG  ASP A 222     140.488 153.611 135.681  1.00 39.88           C
ATOM   3121  OD1 ASP A 222     140.724 154.026 136.835  1.00 39.88           O
ATOM   3122  OD2 ASP A 222     141.380 153.232 134.897  1.00 39.88           O
ATOM   3123  H   ASP A 222     139.009 151.355 136.218  1.00 39.88           H
ATOM   3124  HA  ASP A 222     138.193 153.704 137.058  1.00 39.88           H
ATOM   3125  HB2 ASP A 222     139.004 152.947 134.462  1.00 39.88           H
ATOM   3126  HB3 ASP A 222     138.803 154.456 134.921  1.00 39.88           H
ATOM   3127  N   LEU A 223     136.192 152.177 135.089  1.00 37.91           N
ATOM   3128  CA  LEU A 223     134.794 152.170 134.671  1.00 37.91           C
ATOM   3129  C   LEU A 223     133.868 152.150 135.882  1.00 37.91           C
ATOM   3130  O   LEU A 223     132.862 152.874 135.922  1.00 37.91           O
ATOM   3131  CB  LEU A 223     134.519 150.972 133.763  1.00 37.91           C
ATOM   3132  CG  LEU A 223     135.221 150.948 132.402  1.00 37.91           C
ATOM   3133  CD1 LEU A 223     134.584 149.907 131.504  1.00 37.91           C
ATOM   3134  CD2 LEU A 223     135.205 152.306 131.728  1.00 37.91           C
ATOM   3135  H   LEU A 223     136.652 151.497 134.833  1.00 37.91           H
ATOM   3136  HA  LEU A 223     134.608 152.982 134.176  1.00 37.91           H
ATOM   3137  HB2 LEU A 223     134.786 150.169 134.236  1.00 37.91           H
ATOM   3138  HB3 LEU A 223     133.565 150.938 133.592  1.00 37.91           H
ATOM   3139  HG  LEU A 223     136.148 150.695 132.534  1.00 37.91           H
ATOM   3140 HD11 LEU A 223     135.047 149.900 130.652  1.00 37.91           H
ATOM   3141 HD12 LEU A 223     134.656 149.038 131.928  1.00 37.91           H
ATOM   3142 HD13 LEU A 223     133.650 150.134 131.371  1.00 37.91           H
ATOM   3143 HD21 LEU A 223     135.506 152.207 130.812  1.00 37.91           H
ATOM   3144 HD22 LEU A 223     134.300 152.654 131.744  1.00 37.91           H
ATOM   3145 HD23 LEU A 223     135.798 152.905 132.208  1.00 37.91           H
ATOM   3146  N   GLU A 224     134.197 151.336 136.887  1.00 41.01           N
ATOM   3147  CA  GLU A 224     133.389 151.322 138.104  1.00 41.01           C
ATOM   3148  C   GLU A 224     133.433 152.670 138.817  1.00 41.01           C
ATOM   3149  O   GLU A 224     132.416 153.132 139.348  1.00 41.01           O
ATOM   3150  CB  GLU A 224     133.859 150.207 139.036  1.00 41.01           C
ATOM   3151  CG  GLU A 224     133.369 148.818 138.647  1.00 41.01           C
ATOM   3152  CD  GLU A 224     131.855 148.727 138.558  1.00 41.01           C
ATOM   3153  OE1 GLU A 224     131.169 149.334 139.408  1.00 41.01           O
ATOM   3154  OE2 GLU A 224     131.351 148.050 137.638  1.00 41.01           O
ATOM   3155  H   GLU A 224     134.867 150.797 136.890  1.00 41.01           H
ATOM   3156  HA  GLU A 224     132.466 151.152 137.862  1.00 41.01           H
ATOM   3157  HB2 GLU A 224     134.829 150.189 139.034  1.00 41.01           H
ATOM   3158  HB3 GLU A 224     133.537 150.394 139.931  1.00 41.01           H
ATOM   3159  HG2 GLU A 224     133.734 148.586 137.779  1.00 41.01           H
ATOM   3160  HG3 GLU A 224     133.668 148.180 139.314  1.00 41.01           H
ATOM   3161  N   THR A 225     134.602 153.312 138.845  1.00 37.10           N
ATOM   3162  CA  THR A 225     134.714 154.624 139.477  1.00 37.10           C
ATOM   3163  C   THR A 225     133.854 155.658 138.763  1.00 37.10           C
ATOM   3164  O   THR A 225     133.214 156.492 139.409  1.00 37.10           O
ATOM   3165  CB  THR A 225     136.172 155.079 139.498  1.00 37.10           C
ATOM   3166  OG1 THR A 225     136.973 154.105 140.175  1.00 37.10           O
ATOM   3167  CG2 THR A 225     136.303 156.415 140.208  1.00 37.10           C
ATOM   3168  H   THR A 225     135.336 153.014 138.509  1.00 37.10           H
ATOM   3169  HA  THR A 225     134.406 154.559 140.394  1.00 37.10           H
ATOM   3170  HB  THR A 225     136.492 155.183 138.588  1.00 37.10           H
ATOM   3171  HG1 THR A 225     137.771 154.364 140.213  1.00 37.10           H
ATOM   3172 HG21 THR A 225     137.236 156.601 140.393  1.00 37.10           H
ATOM   3173 HG22 THR A 225     135.945 157.126 139.653  1.00 37.10           H
ATOM   3174 HG23 THR A 225     135.815 156.393 141.047  1.00 37.10           H
ATOM   3175  N   LEU A 226     133.843 155.635 137.430  1.00 33.37           N
ATOM   3176  CA  LEU A 226     133.002 156.564 136.679  1.00 33.37           C
ATOM   3177  C   LEU A 226     131.525 156.317 136.961  1.00 33.37           C
ATOM   3178  O   LEU A 226     130.747 157.263 137.164  1.00 33.37           O
ATOM   3179  CB  LEU A 226     133.300 156.427 135.185  1.00 33.37           C
ATOM   3180  CG  LEU A 226     132.586 157.368 134.214  1.00 33.37           C
ATOM   3181  CD1 LEU A 226     133.123 158.775 134.326  1.00 33.37           C
ATOM   3182  CD2 LEU A 226     132.735 156.855 132.795  1.00 33.37           C
ATOM   3183  H   LEU A 226     134.307 155.098 136.943  1.00 33.37           H
ATOM   3184  HA  LEU A 226     133.213 157.472 136.947  1.00 33.37           H
ATOM   3185  HB2 LEU A 226     134.252 156.563 135.059  1.00 33.37           H
ATOM   3186  HB3 LEU A 226     133.072 155.523 134.919  1.00 33.37           H
ATOM   3187  HG  LEU A 226     131.640 157.388 134.427  1.00 33.37           H
ATOM   3188 HD11 LEU A 226     132.725 159.321 133.629  1.00 33.37           H
ATOM   3189 HD12 LEU A 226     132.890 159.132 135.198  1.00 33.37           H
ATOM   3190 HD13 LEU A 226     134.087 158.755 134.221  1.00 33.37           H
ATOM   3191 HD21 LEU A 226     132.293 157.471 132.190  1.00 33.37           H
ATOM   3192 HD22 LEU A 226     133.678 156.797 132.578  1.00 33.37           H
ATOM   3193 HD23 LEU A 226     132.326 155.977 132.732  1.00 33.37           H
ATOM   3194  N   ARG A 227     131.122 155.045 136.985  1.00 34.54           N
ATOM   3195  CA  ARG A 227     129.732 154.722 137.284  1.00 34.54           C
ATOM   3196  C   ARG A 227     129.336 155.239 138.658  1.00 34.54           C
ATOM   3197  O   ARG A 227     128.259 155.821 138.823  1.00 34.54           O
ATOM   3198  CB  ARG A 227     129.519 153.214 137.198  1.00 34.54           C
ATOM   3199  CG  ARG A 227     128.085 152.799 136.949  1.00 34.54           C
ATOM   3200  CD  ARG A 227     128.015 151.335 136.571  1.00 34.54           C
ATOM   3201  NE  ARG A 227     127.933 151.150 135.126  1.00 34.54           N
ATOM   3202  CZ  ARG A 227     128.662 150.292 134.423  1.00 34.54           C
ATOM   3203  NH1 ARG A 227     129.584 149.530 134.992  1.00 34.54           N
ATOM   3204  NH2 ARG A 227     128.465 150.196 133.112  1.00 34.54           N
ATOM   3205  H   ARG A 227     131.626 154.364 136.834  1.00 34.54           H
ATOM   3206  HA  ARG A 227     129.159 155.148 136.629  1.00 34.54           H
ATOM   3207  HB2 ARG A 227     130.056 152.865 136.470  1.00 34.54           H
ATOM   3208  HB3 ARG A 227     129.801 152.812 138.034  1.00 34.54           H
ATOM   3209  HG2 ARG A 227     127.565 152.933 137.757  1.00 34.54           H
ATOM   3210  HG3 ARG A 227     127.719 153.323 136.220  1.00 34.54           H
ATOM   3211  HD2 ARG A 227     128.807 150.892 136.908  1.00 34.54           H
ATOM   3212  HD3 ARG A 227     127.221 150.944 136.968  1.00 34.54           H
ATOM   3213  HE  ARG A 227     127.384 151.650 134.693  1.00 34.54           H
ATOM   3214 HH11 ARG A 227     129.728 149.574 135.838  1.00 34.54           H
ATOM   3215 HH12 ARG A 227     130.041 148.984 134.511  1.00 34.54           H
ATOM   3216 HH21 ARG A 227     127.870 150.687 132.730  1.00 34.54           H
ATOM   3217 HH22 ARG A 227     128.933 149.646 132.646  1.00 34.54           H
ATOM   3218  N   SER A 228     130.194 155.032 139.659  1.00 34.00           N
ATOM   3219  CA  SER A 228     129.903 155.531 140.998  1.00 34.00           C
ATOM   3220  C   SER A 228     129.861 157.052 141.036  1.00 34.00           C
ATOM   3221  O   SER A 228     128.986 157.631 141.690  1.00 34.00           O
ATOM   3222  CB  SER A 228     130.941 155.004 141.984  1.00 34.00           C
ATOM   3223  OG  SER A 228     130.922 153.589 142.023  1.00 34.00           O
ATOM   3224  H   SER A 228     130.942 154.612 139.588  1.00 34.00           H
ATOM   3225  HA  SER A 228     129.033 155.201 141.274  1.00 34.00           H
ATOM   3226  HB2 SER A 228     131.821 155.300 141.704  1.00 34.00           H
ATOM   3227  HB3 SER A 228     130.740 155.348 142.868  1.00 34.00           H
ATOM   3228  HG  SER A 228     131.094 153.279 141.261  1.00 34.00           H
ATOM   3229  N   TYR A 229     130.787 157.713 140.340  1.00 33.01           N
ATOM   3230  CA  TYR A 229     130.794 159.170 140.304  1.00 33.01           C
ATOM   3231  C   TYR A 229     129.463 159.706 139.803  1.00 33.01           C
ATOM   3232  O   TYR A 229     128.920 160.662 140.364  1.00 33.01           O
ATOM   3233  CB  TYR A 229     131.939 159.660 139.414  1.00 33.01           C
ATOM   3234  CG  TYR A 229     132.139 161.158 139.408  1.00 33.01           C
ATOM   3235  CD1 TYR A 229     131.345 161.985 138.628  1.00 33.01           C
ATOM   3236  CD2 TYR A 229     133.132 161.745 140.178  1.00 33.01           C
ATOM   3237  CE1 TYR A 229     131.529 163.349 138.623  1.00 33.01           C
ATOM   3238  CE2 TYR A 229     133.323 163.108 140.178  1.00 33.01           C
ATOM   3239  CZ  TYR A 229     132.519 163.905 139.399  1.00 33.01           C
ATOM   3240  OH  TYR A 229     132.710 165.265 139.400  1.00 33.01           O
ATOM   3241  H   TYR A 229     131.416 157.343 139.885  1.00 33.01           H
ATOM   3242  HA  TYR A 229     130.940 159.511 141.200  1.00 33.01           H
ATOM   3243  HB2 TYR A 229     132.765 159.254 139.722  1.00 33.01           H
ATOM   3244  HB3 TYR A 229     131.761 159.384 138.502  1.00 33.01           H
ATOM   3245  HD1 TYR A 229     130.673 161.613 138.104  1.00 33.01           H
ATOM   3246  HD2 TYR A 229     133.677 161.207 140.707  1.00 33.01           H
ATOM   3247  HE1 TYR A 229     130.987 163.892 138.098  1.00 33.01           H
ATOM   3248  HE2 TYR A 229     133.992 163.488 140.701  1.00 33.01           H
ATOM   3249  HH  TYR A 229     133.343 165.466 139.912  1.00 33.01           H
ATOM   3250  N   TYR A 230     128.924 159.110 138.740  1.00 33.56           N
ATOM   3251  CA  TYR A 230     127.643 159.596 138.232  1.00 33.56           C
ATOM   3252  C   TYR A 230     126.467 159.174 139.105  1.00 33.56           C
ATOM   3253  O   TYR A 230     125.519 159.947 139.270  1.00 33.56           O
ATOM   3254  CB  TYR A 230     127.426 159.137 136.793  1.00 33.56           C
ATOM   3255  CG  TYR A 230     128.021 160.074 135.769  1.00 33.56           C
ATOM   3256  CD1 TYR A 230     127.273 161.123 135.260  1.00 33.56           C
ATOM   3257  CD2 TYR A 230     129.320 159.919 135.317  1.00 33.56           C
ATOM   3258  CE1 TYR A 230     127.792 161.984 134.334  1.00 33.56           C
ATOM   3259  CE2 TYR A 230     129.852 160.781 134.385  1.00 33.56           C
ATOM   3260  CZ  TYR A 230     129.079 161.811 133.897  1.00 33.56           C
ATOM   3261  OH  TYR A 230     129.594 162.679 132.967  1.00 33.56           O
ATOM   3262  H   TYR A 230     129.264 158.447 138.310  1.00 33.56           H
ATOM   3263  HA  TYR A 230     127.665 160.565 138.227  1.00 33.56           H
ATOM   3264  HB2 TYR A 230     127.839 158.267 136.675  1.00 33.56           H
ATOM   3265  HB3 TYR A 230     126.473 159.076 136.624  1.00 33.56           H
ATOM   3266  HD1 TYR A 230     126.398 161.244 135.552  1.00 33.56           H
ATOM   3267  HD2 TYR A 230     129.840 159.222 135.648  1.00 33.56           H
ATOM   3268  HE1 TYR A 230     127.273 162.680 134.004  1.00 33.56           H
ATOM   3269  HE2 TYR A 230     130.726 160.668 134.086  1.00 33.56           H
ATOM   3270  HH  TYR A 230     130.283 162.349 132.621  1.00 33.56           H
ATOM   3271  N   LEU A 231     126.493 157.964 139.669  1.00 33.49           N
ATOM   3272  CA  LEU A 231     125.354 157.507 140.464  1.00 33.49           C
ATOM   3273  C   LEU A 231     125.243 158.254 141.787  1.00 33.49           C
ATOM   3274  O   LEU A 231     124.147 158.355 142.345  1.00 33.49           O
ATOM   3275  CB  LEU A 231     125.453 156.006 140.720  1.00 33.49           C
ATOM   3276  CG  LEU A 231     125.106 155.096 139.543  1.00 33.49           C
ATOM   3277  CD1 LEU A 231     125.446 153.655 139.874  1.00 33.49           C
ATOM   3278  CD2 LEU A 231     123.641 155.224 139.178  1.00 33.49           C
ATOM   3279  H   LEU A 231     127.142 157.402 139.609  1.00 33.49           H
ATOM   3280  HA  LEU A 231     124.540 157.675 139.964  1.00 33.49           H
ATOM   3281  HB2 LEU A 231     126.363 155.801 140.985  1.00 33.49           H
ATOM   3282  HB3 LEU A 231     124.849 155.781 141.445  1.00 33.49           H
ATOM   3283  HG  LEU A 231     125.633 155.359 138.772  1.00 33.49           H
ATOM   3284 HD11 LEU A 231     125.234 153.097 139.109  1.00 33.49           H
ATOM   3285 HD12 LEU A 231     126.392 153.592 140.077  1.00 33.49           H
ATOM   3286 HD13 LEU A 231     124.924 153.376 140.642  1.00 33.49           H
ATOM   3287 HD21 LEU A 231     123.411 154.531 138.540  1.00 33.49           H
ATOM   3288 HD22 LEU A 231     123.107 155.123 139.982  1.00 33.49           H
ATOM   3289 HD23 LEU A 231     123.486 156.098 138.788  1.00 33.49           H
ATOM   3290  N   ASP A 232     126.351 158.780 142.301  1.00 34.34           N
ATOM   3291  CA  ASP A 232     126.331 159.551 143.537  1.00 34.34           C
ATOM   3292  C   ASP A 232     125.810 160.968 143.350  1.00 34.34           C
ATOM   3293  O   ASP A 232     125.882 161.761 144.293  1.00 34.34           O
ATOM   3294  CB  ASP A 232     127.736 159.609 144.132  1.00 34.34           C
ATOM   3295  CG  ASP A 232     128.266 158.244 144.495  1.00 34.34           C
ATOM   3296  OD1 ASP A 232     129.235 158.169 145.277  1.00 34.34           O
ATOM   3297  OD2 ASP A 232     127.713 157.243 143.995  1.00 34.34           O
ATOM   3298  H   ASP A 232     127.133 158.705 141.950  1.00 34.34           H
ATOM   3299  HA  ASP A 232     125.755 159.103 144.177  1.00 34.34           H
ATOM   3300  HB2 ASP A 232     128.339 160.002 143.481  1.00 34.34           H
ATOM   3301  HB3 ASP A 232     127.718 160.150 144.937  1.00 34.34           H
ATOM   3302  N   ARG A 233     125.301 161.310 142.166  1.00 34.40           N
ATOM   3303  CA  ARG A 233     124.831 162.656 141.871  1.00 34.40           C
ATOM   3304  C   ARG A 233     123.373 162.704 141.440  1.00 34.40           C
ATOM   3305  O   ARG A 233     122.881 163.785 141.100  1.00 34.40           O
ATOM   3306  CB  ARG A 233     125.695 163.294 140.774  1.00 34.40           C
ATOM   3307  CG  ARG A 233     126.794 164.204 141.287  1.00 34.40           C
ATOM   3308  CD  ARG A 233     128.056 163.431 141.587  1.00 34.40           C
ATOM   3309  NE  ARG A 233     129.114 164.299 142.083  1.00 34.40           N
ATOM   3310  CZ  ARG A 233     130.206 163.873 142.700  1.00 34.40           C
ATOM   3311  NH1 ARG A 233     130.424 162.585 142.912  1.00 34.40           N
ATOM   3312  NH2 ARG A 233     131.102 164.761 143.119  1.00 34.40           N
ATOM   3313  H   ARG A 233     125.219 160.768 141.504  1.00 34.40           H
ATOM   3314  HA  ARG A 233     124.915 163.200 142.669  1.00 34.40           H
ATOM   3315  HB2 ARG A 233     126.116 162.586 140.262  1.00 34.40           H
ATOM   3316  HB3 ARG A 233     125.125 163.821 140.193  1.00 34.40           H
ATOM   3317  HG2 ARG A 233     126.999 164.868 140.611  1.00 34.40           H
ATOM   3318  HG3 ARG A 233     126.501 164.638 142.104  1.00 34.40           H
ATOM   3319  HD2 ARG A 233     127.869 162.762 142.263  1.00 34.40           H
ATOM   3320  HD3 ARG A 233     128.371 163.007 140.773  1.00 34.40           H
ATOM   3321  HE  ARG A 233     129.015 165.148 141.985  1.00 34.40           H
ATOM   3322 HH11 ARG A 233     129.852 162.000 142.647  1.00 34.40           H
ATOM   3323 HH12 ARG A 233     131.140 162.333 143.315  1.00 34.40           H
ATOM   3324 HH21 ARG A 233     130.970 165.600 142.987  1.00 34.40           H
ATOM   3325 HH22 ARG A 233     131.815 164.496 143.521  1.00 34.40           H
ATOM   3326  N   GLY A 234     122.669 161.578 141.442  1.00 36.91           N
ATOM   3327  CA  GLY A 234     121.272 161.546 141.075  1.00 36.91           C
ATOM   3328  C   GLY A 234     120.983 161.046 139.680  1.00 36.91           C
ATOM   3329  O   GLY A 234     119.809 160.965 139.307  1.00 36.91           O
ATOM   3330  H   GLY A 234     122.989 160.809 141.655  1.00 36.91           H
ATOM   3331  HA2 GLY A 234     120.801 160.972 141.698  1.00 36.91           H
ATOM   3332  HA3 GLY A 234     120.902 162.439 141.154  1.00 36.91           H
ATOM   3333  N   TYR A 235     122.006 160.704 138.900  1.00 36.86           N
ATOM   3334  CA  TYR A 235     121.811 160.191 137.545  1.00 36.86           C
ATOM   3335  C   TYR A 235     121.523 158.697 137.642  1.00 36.86           C
ATOM   3336  O   TYR A 235     122.389 157.843 137.449  1.00 36.86           O
ATOM   3337  CB  TYR A 235     123.026 160.484 136.676  1.00 36.86           C
ATOM   3338  CG  TYR A 235     123.247 161.958 136.425  1.00 36.86           C
ATOM   3339  CD1 TYR A 235     122.611 162.603 135.381  1.00 36.86           C
ATOM   3340  CD2 TYR A 235     124.088 162.702 137.233  1.00 36.86           C
ATOM   3341  CE1 TYR A 235     122.802 163.942 135.149  1.00 36.86           C
ATOM   3342  CE2 TYR A 235     124.285 164.043 137.008  1.00 36.86           C
ATOM   3343  CZ  TYR A 235     123.640 164.657 135.964  1.00 36.86           C
ATOM   3344  OH  TYR A 235     123.834 165.997 135.731  1.00 36.86           O
ATOM   3345  H   TYR A 235     122.832 160.761 139.134  1.00 36.86           H
ATOM   3346  HA  TYR A 235     121.040 160.625 137.146  1.00 36.86           H
ATOM   3347  HB2 TYR A 235     123.818 160.135 137.115  1.00 36.86           H
ATOM   3348  HB3 TYR A 235     122.909 160.051 135.816  1.00 36.86           H
ATOM   3349  HD1 TYR A 235     122.040 162.121 134.826  1.00 36.86           H
ATOM   3350  HD2 TYR A 235     124.525 162.288 137.941  1.00 36.86           H
ATOM   3351  HE1 TYR A 235     122.367 164.362 134.442  1.00 36.86           H
ATOM   3352  HE2 TYR A 235     124.854 164.531 137.558  1.00 36.86           H
ATOM   3353  HH  TYR A 235     123.383 166.241 135.066  1.00 36.86           H
ATOM   3354  N   ALA A 236     120.264 158.382 137.951  1.00 41.54           N
ATOM   3355  CA  ALA A 236     119.868 156.996 138.163  1.00 41.54           C
ATOM   3356  C   ALA A 236     119.875 156.180 136.879  1.00 41.54           C
ATOM   3357  O   ALA A 236     119.900 154.947 136.949  1.00 41.54           O
ATOM   3358  CB  ALA A 236     118.478 156.941 138.794  1.00 41.54           C
ATOM   3359  H   ALA A 236     119.626 158.952 138.044  1.00 41.54           H
ATOM   3360  HA  ALA A 236     120.492 156.584 138.780  1.00 41.54           H
ATOM   3361  HB1 ALA A 236     118.232 156.013 138.933  1.00 41.54           H
ATOM   3362  HB2 ALA A 236     118.499 157.409 139.643  1.00 41.54           H
ATOM   3363  HB3 ALA A 236     117.843 157.367 138.197  1.00 41.54           H
ATOM   3364  N   ARG A 237     119.849 156.828 135.714  1.00 42.79           N
ATOM   3365  CA  ARG A 237     119.795 156.137 134.433  1.00 42.79           C
ATOM   3366  C   ARG A 237     121.141 156.127 133.718  1.00 42.79           C
ATOM   3367  O   ARG A 237     121.195 155.852 132.515  1.00 42.79           O
ATOM   3368  CB  ARG A 237     118.730 156.772 133.542  1.00 42.79           C
ATOM   3369  CG  ARG A 237     117.309 156.523 134.011  1.00 42.79           C
ATOM   3370  CD  ARG A 237     116.727 155.260 133.408  1.00 42.79           C
ATOM   3371  NE  ARG A 237     115.270 155.261 133.449  1.00 42.79           N
ATOM   3372  CZ  ARG A 237     114.515 154.171 133.458  1.00 42.79           C
ATOM   3373  NH1 ARG A 237     115.046 152.959 133.440  1.00 42.79           N
ATOM   3374  NH2 ARG A 237     113.192 154.299 133.483  1.00 42.79           N
ATOM   3375  H   ARG A 237     119.862 157.684 135.642  1.00 42.79           H
ATOM   3376  HA  ARG A 237     119.537 155.214 134.586  1.00 42.79           H
ATOM   3377  HB2 ARG A 237     118.871 157.731 133.525  1.00 42.79           H
ATOM   3378  HB3 ARG A 237     118.817 156.414 132.645  1.00 42.79           H
ATOM   3379  HG2 ARG A 237     117.304 156.428 134.977  1.00 42.79           H
ATOM   3380  HG3 ARG A 237     116.751 157.271 133.746  1.00 42.79           H
ATOM   3381  HD2 ARG A 237     117.001 155.189 132.480  1.00 42.79           H
ATOM   3382  HD3 ARG A 237     117.048 154.496 133.911  1.00 42.79           H
ATOM   3383  HE  ARG A 237     114.872 156.022 133.479  1.00 42.79           H
ATOM   3384 HH11 ARG A 237     115.900 152.860 133.423  1.00 42.79           H
ATOM   3385 HH12 ARG A 237     114.535 152.268 133.446  1.00 42.79           H
ATOM   3386 HH21 ARG A 237     112.836 155.082 133.494  1.00 42.79           H
ATOM   3387 HH22 ARG A 237     112.692 153.599 133.489  1.00 42.79           H
ATOM   3388  N   PHE A 238     122.225 156.417 134.431  1.00 34.67           N
ATOM   3389  CA  PHE A 238     123.541 156.436 133.812  1.00 34.67           C
ATOM   3390  C   PHE A 238     123.854 155.076 133.204  1.00 34.67           C
ATOM   3391  O   PHE A 238     123.540 154.033 133.783  1.00 34.67           O
ATOM   3392  CB  PHE A 238     124.600 156.810 134.848  1.00 34.67           C
ATOM   3393  CG  PHE A 238     126.006 156.673 134.352  1.00 34.67           C
ATOM   3394  CD1 PHE A 238     126.579 157.664 133.581  1.00 34.67           C
ATOM   3395  CD2 PHE A 238     126.753 155.551 134.647  1.00 34.67           C
ATOM   3396  CE1 PHE A 238     127.867 157.541 133.122  1.00 34.67           C
ATOM   3397  CE2 PHE A 238     128.042 155.425 134.186  1.00 34.67           C
ATOM   3398  CZ  PHE A 238     128.598 156.421 133.424  1.00 34.67           C
ATOM   3399  H   PHE A 238     122.225 156.604 135.270  1.00 34.67           H
ATOM   3400  HA  PHE A 238     123.556 157.100 133.104  1.00 34.67           H
ATOM   3401  HB2 PHE A 238     124.467 157.733 135.113  1.00 34.67           H
ATOM   3402  HB3 PHE A 238     124.500 156.229 135.619  1.00 34.67           H
ATOM   3403  HD1 PHE A 238     126.088 158.427 133.374  1.00 34.67           H
ATOM   3404  HD2 PHE A 238     126.381 154.873 135.163  1.00 34.67           H
ATOM   3405  HE1 PHE A 238     128.243 158.216 132.606  1.00 34.67           H
ATOM   3406  HE2 PHE A 238     128.538 154.666 134.393  1.00 34.67           H
ATOM   3407  HZ  PHE A 238     129.471 156.337 133.114  1.00 34.67           H
ATOM   3408  N   ASN A 239     124.473 155.087 132.026  1.00 34.14           N
ATOM   3409  CA  ASN A 239     124.806 153.857 131.323  1.00 34.14           C
ATOM   3410  C   ASN A 239     126.072 154.076 130.511  1.00 34.14           C
ATOM   3411  O   ASN A 239     126.210 155.097 129.835  1.00 34.14           O
ATOM   3412  CB  ASN A 239     123.657 153.422 130.409  1.00 34.14           C
ATOM   3413  CG  ASN A 239     123.922 152.098 129.726  1.00 34.14           C
ATOM   3414  OD1 ASN A 239     123.986 152.022 128.501  1.00 34.14           O
ATOM   3415  ND2 ASN A 239     124.068 151.043 130.518  1.00 34.14           N
ATOM   3416  H   ASN A 239     124.711 155.802 131.611  1.00 34.14           H
ATOM   3417  HA  ASN A 239     124.972 153.151 131.967  1.00 34.14           H
ATOM   3418  HB2 ASN A 239     122.849 153.330 130.938  1.00 34.14           H
ATOM   3419  HB3 ASN A 239     123.529 154.093 129.721  1.00 34.14           H
ATOM   3420 HD21 ASN A 239     124.015 151.135 131.371  1.00 34.14           H
ATOM   3421 HD22 ASN A 239     124.219 150.268 130.178  1.00 34.14           H
ATOM   3422  N   ILE A 240     126.992 153.118 130.584  1.00 32.87           N
ATOM   3423  CA  ILE A 240     128.218 153.135 129.794  1.00 32.87           C
ATOM   3424  C   ILE A 240     127.960 152.316 128.538  1.00 32.87           C
ATOM   3425  O   ILE A 240     127.961 151.082 128.577  1.00 32.87           O
ATOM   3426  CB  ILE A 240     129.414 152.587 130.583  1.00 32.87           C
ATOM   3427  CG1 ILE A 240     129.848 153.591 131.649  1.00 32.87           C
ATOM   3428  CG2 ILE A 240     130.570 152.277 129.646  1.00 32.87           C
ATOM   3429  CD1 ILE A 240     130.798 153.026 132.676  1.00 32.87           C
ATOM   3430  H   ILE A 240     126.925 152.430 131.096  1.00 32.87           H
ATOM   3431  HA  ILE A 240     128.420 154.046 129.530  1.00 32.87           H
ATOM   3432  HB  ILE A 240     129.144 151.766 131.023  1.00 32.87           H
ATOM   3433 HG12 ILE A 240     130.291 154.336 131.214  1.00 32.87           H
ATOM   3434 HG13 ILE A 240     129.059 153.906 132.117  1.00 32.87           H
ATOM   3435 HG21 ILE A 240     131.388 152.205 130.162  1.00 32.87           H
ATOM   3436 HG22 ILE A 240     130.396 151.437 129.192  1.00 32.87           H
ATOM   3437 HG23 ILE A 240     130.652 152.994 128.999  1.00 32.87           H
ATOM   3438 HD11 ILE A 240     130.878 153.655 133.410  1.00 32.87           H
ATOM   3439 HD12 ILE A 240     130.445 152.183 133.000  1.00 32.87           H
ATOM   3440 HD13 ILE A 240     131.664 152.886 132.264  1.00 32.87           H
ATOM   3441  N   ASP A 241     127.747 153.003 127.415  1.00 34.31           N
ATOM   3442  CA  ASP A 241     127.371 152.310 126.189  1.00 34.31           C
ATOM   3443  C   ASP A 241     128.464 151.356 125.731  1.00 34.31           C
ATOM   3444  O   ASP A 241     128.177 150.217 125.346  1.00 34.31           O
ATOM   3445  CB  ASP A 241     127.054 153.321 125.090  1.00 34.31           C
ATOM   3446  CG  ASP A 241     125.730 154.020 125.306  1.00 34.31           C
ATOM   3447  OD1 ASP A 241     124.846 153.442 125.968  1.00 34.31           O
ATOM   3448  OD2 ASP A 241     125.570 155.151 124.807  1.00 34.31           O
ATOM   3449  H   ASP A 241     127.812 153.857 127.339  1.00 34.31           H
ATOM   3450  HA  ASP A 241     126.572 151.786 126.356  1.00 34.31           H
ATOM   3451  HB2 ASP A 241     127.750 153.995 125.069  1.00 34.31           H
ATOM   3452  HB3 ASP A 241     127.013 152.859 124.238  1.00 34.31           H
ATOM   3453  N   SER A 242     129.721 151.793 125.761  1.00 33.14           N
ATOM   3454  CA  SER A 242     130.799 150.940 125.269  1.00 33.14           C
ATOM   3455  C   SER A 242     132.148 151.566 125.594  1.00 33.14           C
ATOM   3456  O   SER A 242     132.232 152.689 126.096  1.00 33.14           O
ATOM   3457  CB  SER A 242     130.669 150.704 123.764  1.00 33.14           C
ATOM   3458  OG  SER A 242     130.822 151.913 123.048  1.00 33.14           O
ATOM   3459  H   SER A 242     129.972 152.561 126.055  1.00 33.14           H
ATOM   3460  HA  SER A 242     130.752 150.080 125.714  1.00 33.14           H
ATOM   3461  HB2 SER A 242     131.359 150.083 123.483  1.00 33.14           H
ATOM   3462  HB3 SER A 242     129.794 150.332 123.572  1.00 33.14           H
ATOM   3463  HG  SER A 242     130.754 151.769 122.223  1.00 33.14           H
ATOM   3464  N   THR A 243     133.207 150.815 125.299  1.00 32.76           N
ATOM   3465  CA  THR A 243     134.578 151.270 125.469  1.00 32.76           C
ATOM   3466  C   THR A 243     135.434 150.734 124.329  1.00 32.76           C
ATOM   3467  O   THR A 243     135.196 149.639 123.814  1.00 32.76           O
ATOM   3468  CB  THR A 243     135.162 150.821 126.815  1.00 32.76           C
ATOM   3469  OG1 THR A 243     136.474 151.370 126.977  1.00 32.76           O
ATOM   3470  CG2 THR A 243     135.243 149.311 126.890  1.00 32.76           C
ATOM   3471  H   THR A 243     133.151 150.014 124.989  1.00 32.76           H
ATOM   3472  HA  THR A 243     134.600 152.238 125.436  1.00 32.76           H
ATOM   3473  HB  THR A 243     134.591 151.134 127.534  1.00 32.76           H
ATOM   3474  HG1 THR A 243     136.804 151.115 127.706  1.00 32.76           H
ATOM   3475 HG21 THR A 243     135.437 149.036 127.800  1.00 32.76           H
ATOM   3476 HG22 THR A 243     134.399 148.918 126.617  1.00 32.76           H
ATOM   3477 HG23 THR A 243     135.945 148.984 126.307  1.00 32.76           H
ATOM   3478  N   GLN A 244     136.434 151.522 123.938  1.00 32.64           N
ATOM   3479  CA  GLN A 244     137.288 151.218 122.799  1.00 32.64           C
ATOM   3480  C   GLN A 244     138.746 151.405 123.185  1.00 32.64           C
ATOM   3481  O   GLN A 244     139.092 152.373 123.869  1.00 32.64           O
ATOM   3482  CB  GLN A 244     136.964 152.120 121.605  1.00 32.64           C
ATOM   3483  CG  GLN A 244     135.850 151.607 120.715  1.00 32.64           C
ATOM   3484  CD  GLN A 244     134.496 152.170 121.091  1.00 32.64           C
ATOM   3485  OE1 GLN A 244     134.400 153.198 121.758  1.00 32.64           O
ATOM   3486  NE2 GLN A 244     133.438 151.495 120.664  1.00 32.64           N
ATOM   3487  H   GLN A 244     136.641 152.259 124.331  1.00 32.64           H
ATOM   3488  HA  GLN A 244     137.160 150.294 122.534  1.00 32.64           H
ATOM   3489  HB2 GLN A 244     136.710 152.995 121.936  1.00 32.64           H
ATOM   3490  HB3 GLN A 244     137.760 152.200 121.057  1.00 32.64           H
ATOM   3491  HG2 GLN A 244     136.036 151.862 119.798  1.00 32.64           H
ATOM   3492  HG3 GLN A 244     135.803 150.640 120.787  1.00 32.64           H
ATOM   3493 HE21 GLN A 244     133.543 150.779 120.200  1.00 32.64           H
ATOM   3494 HE22 GLN A 244     132.646 151.774 120.852  1.00 32.64           H
ATOM   3495  N   VAL A 245     139.598 150.487 122.728  1.00 34.02           N
ATOM   3496  CA  VAL A 245     141.039 150.563 122.940  1.00 34.02           C
ATOM   3497  C   VAL A 245     141.740 150.428 121.594  1.00 34.02           C
ATOM   3498  O   VAL A 245     141.496 149.469 120.847  1.00 34.02           O
ATOM   3499  CB  VAL A 245     141.535 149.487 123.922  1.00 34.02           C
ATOM   3500  CG1 VAL A 245     143.030 149.614 124.131  1.00 34.02           C
ATOM   3501  CG2 VAL A 245     140.808 149.609 125.244  1.00 34.02           C
ATOM   3502  H   VAL A 245     139.356 149.793 122.281  1.00 34.02           H
ATOM   3503  HA  VAL A 245     141.262 151.431 123.309  1.00 34.02           H
ATOM   3504  HB  VAL A 245     141.353 148.608 123.554  1.00 34.02           H
ATOM   3505 HG11 VAL A 245     143.293 149.045 124.871  1.00 34.02           H
ATOM   3506 HG12 VAL A 245     143.490 149.338 123.324  1.00 34.02           H
ATOM   3507 HG13 VAL A 245     143.242 150.538 124.335  1.00 34.02           H
ATOM   3508 HG21 VAL A 245     141.174 148.961 125.866  1.00 34.02           H
ATOM   3509 HG22 VAL A 245     140.931 150.507 125.589  1.00 34.02           H
ATOM   3510 HG23 VAL A 245     139.864 149.435 125.102  1.00 34.02           H
ATOM   3511  N   SER A 246     142.617 151.383 121.294  1.00 32.56           N
ATOM   3512  CA  SER A 246     143.302 151.437 120.014  1.00 32.56           C
ATOM   3513  C   SER A 246     144.793 151.617 120.243  1.00 32.56           C
ATOM   3514  O   SER A 246     145.217 152.202 121.239  1.00 32.56           O
ATOM   3515  CB  SER A 246     142.778 152.583 119.140  1.00 32.56           C
ATOM   3516  OG  SER A 246     141.372 152.529 119.000  1.00 32.56           O
ATOM   3517  H   SER A 246     142.833 152.022 121.829  1.00 32.56           H
ATOM   3518  HA  SER A 246     143.164 150.605 119.539  1.00 32.56           H
ATOM   3519  HB2 SER A 246     143.021 153.427 119.552  1.00 32.56           H
ATOM   3520  HB3 SER A 246     143.183 152.517 118.261  1.00 32.56           H
ATOM   3521  HG  SER A 246     141.107 153.161 118.514  1.00 32.56           H
ATOM   3522  N   LEU A 247     145.580 151.108 119.303  1.00 36.26           N
ATOM   3523  CA  LEU A 247     147.022 151.287 119.284  1.00 36.26           C
ATOM   3524  C   LEU A 247     147.418 152.047 118.029  1.00 36.26           C
ATOM   3525  O   LEU A 247     146.774 151.926 116.985  1.00 36.26           O
ATOM   3526  CB  LEU A 247     147.759 149.944 119.304  1.00 36.26           C
ATOM   3527  CG  LEU A 247     147.851 149.203 120.635  1.00 36.26           C
ATOM   3528  CD1 LEU A 247     147.905 147.716 120.383  1.00 36.26           C
ATOM   3529  CD2 LEU A 247     149.066 149.652 121.419  1.00 36.26           C
ATOM   3530  H   LEU A 247     145.289 150.640 118.643  1.00 36.26           H
ATOM   3531  HA  LEU A 247     147.298 151.802 120.057  1.00 36.26           H
ATOM   3532  HB2 LEU A 247     147.314 149.351 118.679  1.00 36.26           H
ATOM   3533  HB3 LEU A 247     148.667 150.098 119.003  1.00 36.26           H
ATOM   3534  HG  LEU A 247     147.061 149.394 121.164  1.00 36.26           H
ATOM   3535 HD11 LEU A 247     147.959 147.254 121.234  1.00 36.26           H
ATOM   3536 HD12 LEU A 247     147.102 147.447 119.910  1.00 36.26           H
ATOM   3537 HD13 LEU A 247     148.688 147.515 119.847  1.00 36.26           H
ATOM   3538 HD21 LEU A 247     149.081 149.187 122.270  1.00 36.26           H
ATOM   3539 HD22 LEU A 247     149.865 149.441 120.912  1.00 36.26           H
ATOM   3540 HD23 LEU A 247     149.010 150.610 121.566  1.00 36.26           H
ATOM   3541  N   THR A 248     148.481 152.835 118.132  1.00 34.39           N
ATOM   3542  CA  THR A 248     149.034 153.466 116.953  1.00 34.39           C
ATOM   3543  C   THR A 248     149.674 152.402 116.066  1.00 34.39           C
ATOM   3544  O   THR A 248     150.080 151.345 116.549  1.00 34.39           O
ATOM   3545  CB  THR A 248     150.068 154.515 117.337  1.00 34.39           C
ATOM   3546  OG1 THR A 248     151.078 153.912 118.151  1.00 34.39           O
ATOM   3547  CG2 THR A 248     149.419 155.641 118.112  1.00 34.39           C
ATOM   3548  H   THR A 248     148.893 153.016 118.865  1.00 34.39           H
ATOM   3549  HA  THR A 248     148.319 153.901 116.463  1.00 34.39           H
ATOM   3550  HB  THR A 248     150.473 154.884 116.536  1.00 34.39           H
ATOM   3551  HG1 THR A 248     151.655 154.485 118.364  1.00 34.39           H
ATOM   3552 HG21 THR A 248     150.080 156.317 118.329  1.00 34.39           H
ATOM   3553 HG22 THR A 248     148.716 156.046 117.581  1.00 34.39           H
ATOM   3554 HG23 THR A 248     149.036 155.299 118.935  1.00 34.39           H
ATOM   3555  N   PRO A 249     149.780 152.656 114.762  1.00 35.42           N
ATOM   3556  CA  PRO A 249     150.361 151.633 113.876  1.00 35.42           C
ATOM   3557  C   PRO A 249     151.743 151.165 114.307  1.00 35.42           C
ATOM   3558  O   PRO A 249     152.068 149.986 114.126  1.00 35.42           O
ATOM   3559  CB  PRO A 249     150.390 152.337 112.515  1.00 35.42           C
ATOM   3560  CG  PRO A 249     149.302 153.329 112.587  1.00 35.42           C
ATOM   3561  CD  PRO A 249     149.261 153.806 114.004  1.00 35.42           C
ATOM   3562  HA  PRO A 249     149.770 150.866 113.823  1.00 35.42           H
ATOM   3563  HB2 PRO A 249     151.247 152.774 112.389  1.00 35.42           H
ATOM   3564  HB3 PRO A 249     150.224 151.693 111.809  1.00 35.42           H
ATOM   3565  HG2 PRO A 249     149.496 154.066 111.986  1.00 35.42           H
ATOM   3566  HG3 PRO A 249     148.463 152.907 112.347  1.00 35.42           H
ATOM   3567  HD2 PRO A 249     149.839 154.576 114.119  1.00 35.42           H
ATOM   3568  HD3 PRO A 249     148.348 154.002 114.264  1.00 35.42           H
ATOM   3569  N   ASP A 250     152.568 152.049 114.867  1.00 40.79           N
ATOM   3570  CA  ASP A 250     153.869 151.640 115.383  1.00 40.79           C
ATOM   3571  C   ASP A 250     153.777 150.975 116.751  1.00 40.79           C
ATOM   3572  O   ASP A 250     154.787 150.456 117.236  1.00 40.79           O
ATOM   3573  CB  ASP A 250     154.812 152.843 115.457  1.00 40.79           C
ATOM   3574  CG  ASP A 250     154.302 153.933 116.372  1.00 40.79           C
ATOM   3575  OD1 ASP A 250     154.303 153.724 117.601  1.00 40.79           O
ATOM   3576  OD2 ASP A 250     153.901 155.002 115.865  1.00 40.79           O
ATOM   3577  H   ASP A 250     152.398 152.886 114.958  1.00 40.79           H
ATOM   3578  HA  ASP A 250     154.258 150.997 114.769  1.00 40.79           H
ATOM   3579  HB2 ASP A 250     155.674 152.548 115.792  1.00 40.79           H
ATOM   3580  HB3 ASP A 250     154.914 153.220 114.569  1.00 40.79           H
ATOM   3581  N   LYS A 251     152.599 150.982 117.379  1.00 40.42           N
ATOM   3582  CA  LYS A 251     152.352 150.247 118.622  1.00 40.42           C
ATOM   3583  C   LYS A 251     153.191 150.794 119.777  1.00 40.42           C
ATOM   3584  O   LYS A 251     153.851 150.046 120.497  1.00 40.42           O
ATOM   3585  CB  LYS A 251     152.601 148.750 118.428  1.00 40.42           C
ATOM   3586  CG  LYS A 251     151.639 148.093 117.458  1.00 40.42           C
ATOM   3587  CD  LYS A 251     151.978 146.632 117.228  1.00 40.42           C
ATOM   3588  CE  LYS A 251     152.870 146.455 116.012  1.00 40.42           C
ATOM   3589  NZ  LYS A 251     153.072 145.022 115.670  1.00 40.42           N
ATOM   3590  H   LYS A 251     151.912 151.415 117.099  1.00 40.42           H
ATOM   3591  HA  LYS A 251     151.418 150.357 118.863  1.00 40.42           H
ATOM   3592  HB2 LYS A 251     153.501 148.617 118.091  1.00 40.42           H
ATOM   3593  HB3 LYS A 251     152.504 148.305 119.285  1.00 40.42           H
ATOM   3594  HG2 LYS A 251     150.740 148.142 117.819  1.00 40.42           H
ATOM   3595  HG3 LYS A 251     151.683 148.553 116.605  1.00 40.42           H
ATOM   3596  HD2 LYS A 251     152.447 146.286 118.003  1.00 40.42           H
ATOM   3597  HD3 LYS A 251     151.159 146.132 117.080  1.00 40.42           H
ATOM   3598  HE2 LYS A 251     152.460 146.891 115.249  1.00 40.42           H
ATOM   3599  HE3 LYS A 251     153.738 146.847 116.195  1.00 40.42           H
ATOM   3600  HZ1 LYS A 251     153.602 144.951 114.959  1.00 40.42           H
ATOM   3601  HZ2 LYS A 251     153.448 144.597 116.355  1.00 40.42           H
ATOM   3602  HZ3 LYS A 251     152.289 144.640 115.487  1.00 40.42           H
ATOM   3603  N   LYS A 252     153.151 152.116 119.957  1.00 42.04           N
ATOM   3604  CA  LYS A 252     153.797 152.757 121.096  1.00 42.04           C
ATOM   3605  C   LYS A 252     152.876 153.735 121.815  1.00 42.04           C
ATOM   3606  O   LYS A 252     153.351 154.514 122.648  1.00 42.04           O
ATOM   3607  CB  LYS A 252     155.077 153.480 120.659  1.00 42.04           C
ATOM   3608  CG  LYS A 252     156.227 152.542 120.324  1.00 42.04           C
ATOM   3609  CD  LYS A 252     157.153 153.128 119.274  1.00 42.04           C
ATOM   3610  CE  LYS A 252     157.997 154.254 119.847  1.00 42.04           C
ATOM   3611  NZ  LYS A 252     159.040 154.711 118.888  1.00 42.04           N
ATOM   3612  H   LYS A 252     152.753 152.665 119.428  1.00 42.04           H
ATOM   3613  HA  LYS A 252     154.052 152.075 121.736  1.00 42.04           H
ATOM   3614  HB2 LYS A 252     154.884 154.013 119.874  1.00 42.04           H
ATOM   3615  HB3 LYS A 252     155.371 154.057 121.381  1.00 42.04           H
ATOM   3616  HG2 LYS A 252     156.746 152.377 121.127  1.00 42.04           H
ATOM   3617  HG3 LYS A 252     155.869 151.709 119.980  1.00 42.04           H
ATOM   3618  HD2 LYS A 252     157.751 152.435 118.952  1.00 42.04           H
ATOM   3619  HD3 LYS A 252     156.627 153.484 118.541  1.00 42.04           H
ATOM   3620  HE2 LYS A 252     157.424 155.009 120.053  1.00 42.04           H
ATOM   3621  HE3 LYS A 252     158.442 153.942 120.651  1.00 42.04           H
ATOM   3622  HZ1 LYS A 252     159.518 155.370 119.249  1.00 42.04           H
ATOM   3623  HZ2 LYS A 252     159.585 154.037 118.686  1.00 42.04           H
ATOM   3624  HZ3 LYS A 252     158.658 155.008 118.141  1.00 42.04           H
ATOM   3625  N   GLY A 253     151.583 153.713 121.523  1.00 35.43           N
ATOM   3626  CA  GLY A 253     150.633 154.577 122.202  1.00 35.43           C
ATOM   3627  C   GLY A 253     149.270 153.930 122.216  1.00 35.43           C
ATOM   3628  O   GLY A 253     148.864 153.279 121.249  1.00 35.43           O
ATOM   3629  H   GLY A 253     151.228 153.202 120.931  1.00 35.43           H
ATOM   3630  HA2 GLY A 253     150.919 154.731 123.116  1.00 35.43           H
ATOM   3631  HA3 GLY A 253     150.573 155.429 121.743  1.00 35.43           H
ATOM   3632  N   ILE A 254     148.555 154.113 123.322  1.00 35.22           N
ATOM   3633  CA  ILE A 254     147.257 153.484 123.540  1.00 35.22           C
ATOM   3634  C   ILE A 254     146.215 154.572 123.745  1.00 35.22           C
ATOM   3635  O   ILE A 254     146.401 155.463 124.577  1.00 35.22           O
ATOM   3636  CB  ILE A 254     147.280 152.532 124.751  1.00 35.22           C
ATOM   3637  CG1 ILE A 254     148.172 151.328 124.465  1.00 35.22           C
ATOM   3638  CG2 ILE A 254     145.880 152.070 125.087  1.00 35.22           C
ATOM   3639  CD1 ILE A 254     148.657 150.633 125.705  1.00 35.22           C
ATOM   3640  H   ILE A 254     148.808 154.609 123.977  1.00 35.22           H
ATOM   3641  HA  ILE A 254     147.010 152.971 122.756  1.00 35.22           H
ATOM   3642  HB  ILE A 254     147.640 153.010 125.514  1.00 35.22           H
ATOM   3643 HG12 ILE A 254     147.671 150.685 123.940  1.00 35.22           H
ATOM   3644 HG13 ILE A 254     148.950 151.624 123.967  1.00 35.22           H
ATOM   3645 HG21 ILE A 254     145.935 151.267 125.628  1.00 35.22           H
ATOM   3646 HG22 ILE A 254     145.424 152.769 125.581  1.00 35.22           H
ATOM   3647 HG23 ILE A 254     145.405 151.880 124.263  1.00 35.22           H
ATOM   3648 HD11 ILE A 254     149.262 149.919 125.450  1.00 35.22           H
ATOM   3649 HD12 ILE A 254     149.121 151.275 126.265  1.00 35.22           H
ATOM   3650 HD13 ILE A 254     147.896 150.267 126.182  1.00 35.22           H
ATOM   3651  N   TYR A 255     145.119 154.492 122.999  1.00 30.73           N
ATOM   3652  CA  TYR A 255     144.012 155.430 123.108  1.00 30.73           C
ATOM   3653  C   TYR A 255     142.799 154.703 123.666  1.00 30.73           C
ATOM   3654  O   TYR A 255     142.397 153.663 123.135  1.00 30.73           O
ATOM   3655  CB  TYR A 255     143.673 156.047 121.753  1.00 30.73           C
ATOM   3656  CG  TYR A 255     144.763 156.918 121.182  1.00 30.73           C
ATOM   3657  CD1 TYR A 255     145.878 156.359 120.585  1.00 30.73           C
ATOM   3658  CD2 TYR A 255     144.671 158.299 121.230  1.00 30.73           C
ATOM   3659  CE1 TYR A 255     146.870 157.145 120.058  1.00 30.73           C
ATOM   3660  CE2 TYR A 255     145.660 159.095 120.704  1.00 30.73           C
ATOM   3661  CZ  TYR A 255     146.758 158.511 120.121  1.00 30.73           C
ATOM   3662  OH  TYR A 255     147.752 159.295 119.595  1.00 30.73           O
ATOM   3663  H   TYR A 255     144.992 153.883 122.405  1.00 30.73           H
ATOM   3664  HA  TYR A 255     144.249 156.145 123.720  1.00 30.73           H
ATOM   3665  HB2 TYR A 255     143.504 155.332 121.119  1.00 30.73           H
ATOM   3666  HB3 TYR A 255     142.878 156.594 121.849  1.00 30.73           H
ATOM   3667  HD1 TYR A 255     145.957 155.433 120.541  1.00 30.73           H
ATOM   3668  HD2 TYR A 255     143.928 158.695 121.625  1.00 30.73           H
ATOM   3669  HE1 TYR A 255     147.616 156.755 119.662  1.00 30.73           H
ATOM   3670  HE2 TYR A 255     145.588 160.021 120.745  1.00 30.73           H
ATOM   3671  HH  TYR A 255     148.359 158.812 119.272  1.00 30.73           H
ATOM   3672  N   VAL A 256     142.219 155.259 124.727  1.00 31.04           N
ATOM   3673  CA  VAL A 256     141.047 154.702 125.392  1.00 31.04           C
ATOM   3674  C   VAL A 256     139.889 155.668 125.199  1.00 31.04           C
ATOM   3675  O   VAL A 256     140.049 156.879 125.387  1.00 31.04           O
ATOM   3676  CB  VAL A 256     141.309 154.462 126.889  1.00 31.04           C
ATOM   3677  CG1 VAL A 256     140.177 153.667 127.502  1.00 31.04           C
ATOM   3678  CG2 VAL A 256     142.631 153.751 127.094  1.00 31.04           C
ATOM   3679  H   VAL A 256     142.498 155.986 125.091  1.00 31.04           H
ATOM   3680  HA  VAL A 256     140.812 153.855 124.983  1.00 31.04           H
ATOM   3681  HB  VAL A 256     141.355 155.318 127.343  1.00 31.04           H
ATOM   3682 HG11 VAL A 256     140.394 153.474 128.428  1.00 31.04           H
ATOM   3683 HG12 VAL A 256     139.361 154.189 127.456  1.00 31.04           H
ATOM   3684 HG13 VAL A 256     140.070 152.840 127.008  1.00 31.04           H
ATOM   3685 HG21 VAL A 256     142.707 153.488 128.025  1.00 31.04           H
ATOM   3686 HG22 VAL A 256     142.658 152.966 126.525  1.00 31.04           H
ATOM   3687 HG23 VAL A 256     143.355 154.354 126.861  1.00 31.04           H
ATOM   3688  N   THR A 257     138.731 155.141 124.806  1.00 29.70           N
ATOM   3689  CA  THR A 257     137.523 155.943 124.660  1.00 29.70           C
ATOM   3690  C   THR A 257     136.373 155.259 125.379  1.00 29.70           C
ATOM   3691  O   THR A 257     136.259 154.033 125.349  1.00 29.70           O
ATOM   3692  CB  THR A 257     137.153 156.151 123.194  1.00 29.70           C
ATOM   3693  OG1 THR A 257     138.258 156.736 122.498  1.00 29.70           O
ATOM   3694  CG2 THR A 257     135.951 157.071 123.080  1.00 29.70           C
ATOM   3695  H   THR A 257     138.620 154.309 124.617  1.00 29.70           H
ATOM   3696  HA  THR A 257     137.661 156.812 125.066  1.00 29.70           H
ATOM   3697  HB  THR A 257     136.929 155.298 122.791  1.00 29.70           H
ATOM   3698  HG1 THR A 257     138.065 156.841 121.688  1.00 29.70           H
ATOM   3699 HG21 THR A 257     135.832 157.345 122.157  1.00 29.70           H
ATOM   3700 HG22 THR A 257     135.149 156.614 123.377  1.00 29.70           H
ATOM   3701 HG23 THR A 257     136.086 157.862 123.626  1.00 29.70           H
ATOM   3702  N   VAL A 258     135.521 156.054 126.020  1.00 30.25           N
ATOM   3703  CA  VAL A 258     134.389 155.549 126.789  1.00 30.25           C
ATOM   3704  C   VAL A 258     133.135 156.271 126.315  1.00 30.25           C
ATOM   3705  O   VAL A 258     132.975 157.472 126.561  1.00 30.25           O
ATOM   3706  CB  VAL A 258     134.596 155.750 128.297  1.00 30.25           C
ATOM   3707  CG1 VAL A 258     133.487 155.081 129.080  1.00 30.25           C
ATOM   3708  CG2 VAL A 258     135.950 155.217 128.720  1.00 30.25           C
ATOM   3709  H   VAL A 258     135.581 156.912 126.023  1.00 30.25           H
ATOM   3710  HA  VAL A 258     134.277 154.601 126.620  1.00 30.25           H
ATOM   3711  HB  VAL A 258     134.572 156.699 128.496  1.00 30.25           H
ATOM   3712 HG11 VAL A 258     133.665 155.183 130.028  1.00 30.25           H
ATOM   3713 HG12 VAL A 258     132.642 155.500 128.856  1.00 30.25           H
ATOM   3714 HG13 VAL A 258     133.461 154.139 128.848  1.00 30.25           H
ATOM   3715 HG21 VAL A 258     136.010 155.242 129.687  1.00 30.25           H
ATOM   3716 HG22 VAL A 258     136.040 154.304 128.406  1.00 30.25           H
ATOM   3717 HG23 VAL A 258     136.644 155.771 128.330  1.00 30.25           H
ATOM   3718  N   ASN A 259     132.247 155.541 125.649  1.00 30.60           N
ATOM   3719  CA  ASN A 259     130.975 156.071 125.181  1.00 30.60           C
ATOM   3720  C   ASN A 259     129.931 155.809 126.257  1.00 30.60           C
ATOM   3721  O   ASN A 259     129.636 154.647 126.561  1.00 30.60           O
ATOM   3722  CB  ASN A 259     130.560 155.407 123.869  1.00 30.60           C
ATOM   3723  CG  ASN A 259     131.584 155.584 122.772  1.00 30.60           C
ATOM   3724  OD1 ASN A 259     132.097 154.611 122.228  1.00 30.60           O
ATOM   3725  ND2 ASN A 259     131.858 156.826 122.413  1.00 30.60           N
ATOM   3726  H   ASN A 259     132.363 154.713 125.451  1.00 30.60           H
ATOM   3727  HA  ASN A 259     131.047 157.028 125.039  1.00 30.60           H
ATOM   3728  HB2 ASN A 259     130.444 154.456 124.020  1.00 30.60           H
ATOM   3729  HB3 ASN A 259     129.726 155.800 123.566  1.00 30.60           H
ATOM   3730 HD21 ASN A 259     131.470 157.480 122.812  1.00 30.60           H
ATOM   3731 HD22 ASN A 259     132.430 156.979 121.790  1.00 30.60           H
ATOM   3732  N   ILE A 260     129.369 156.883 126.817  1.00 31.48           N
ATOM   3733  CA  ILE A 260     128.445 156.806 127.939  1.00 31.48           C
ATOM   3734  C   ILE A 260     127.140 157.493 127.556  1.00 31.48           C
ATOM   3735  O   ILE A 260     127.017 158.098 126.492  1.00 31.48           O
ATOM   3736  CB  ILE A 260     129.029 157.436 129.222  1.00 31.48           C
ATOM   3737  CG1 ILE A 260     129.200 158.948 129.068  1.00 31.48           C
ATOM   3738  CG2 ILE A 260     130.363 156.810 129.549  1.00 31.48           C
ATOM   3739  CD1 ILE A 260     129.594 159.646 130.340  1.00 31.48           C
ATOM   3740  H   ILE A 260     129.515 157.688 126.552  1.00 31.48           H
ATOM   3741  HA  ILE A 260     128.248 155.875 128.126  1.00 31.48           H
ATOM   3742  HB  ILE A 260     128.418 157.266 129.956  1.00 31.48           H
ATOM   3743 HG12 ILE A 260     129.892 159.120 128.410  1.00 31.48           H
ATOM   3744 HG13 ILE A 260     128.365 159.345 128.777  1.00 31.48           H
ATOM   3745 HG21 ILE A 260     130.613 157.051 130.454  1.00 31.48           H
ATOM   3746 HG22 ILE A 260     130.285 155.847 129.472  1.00 31.48           H
ATOM   3747 HG23 ILE A 260     131.026 157.139 128.922  1.00 31.48           H
ATOM   3748 HD11 ILE A 260     129.622 160.602 130.178  1.00 31.48           H
ATOM   3749 HD12 ILE A 260     128.937 159.446 131.025  1.00 31.48           H
ATOM   3750 HD13 ILE A 260     130.468 159.332 130.618  1.00 31.48           H
ATOM   3751  N   THR A 261     126.157 157.390 128.454  1.00 34.11           N
ATOM   3752  CA  THR A 261     124.843 158.017 128.277  1.00 34.11           C
ATOM   3753  C   THR A 261     124.319 158.408 129.657  1.00 34.11           C
ATOM   3754  O   THR A 261     123.720 157.590 130.356  1.00 34.11           O
ATOM   3755  CB  THR A 261     123.874 157.086 127.564  1.00 34.11           C
ATOM   3756  OG1 THR A 261     124.428 156.687 126.305  1.00 34.11           O
ATOM   3757  CG2 THR A 261     122.540 157.774 127.339  1.00 34.11           C
ATOM   3758  H   THR A 261     126.228 156.951 129.190  1.00 34.11           H
ATOM   3759  HA  THR A 261     124.939 158.824 127.747  1.00 34.11           H
ATOM   3760  HB  THR A 261     123.723 156.300 128.112  1.00 34.11           H
ATOM   3761  HG1 THR A 261     125.155 156.284 126.426  1.00 34.11           H
ATOM   3762 HG21 THR A 261     121.981 157.229 126.763  1.00 34.11           H
ATOM   3763 HG22 THR A 261     122.084 157.905 128.185  1.00 34.11           H
ATOM   3764 HG23 THR A 261     122.678 158.636 126.917  1.00 34.11           H
ATOM   3765  N   GLU A 262     124.539 159.663 130.037  1.00 35.68           N
ATOM   3766  CA  GLU A 262     124.012 160.180 131.291  1.00 35.68           C
ATOM   3767  C   GLU A 262     122.569 160.623 131.096  1.00 35.68           C
ATOM   3768  O   GLU A 262     122.242 161.283 130.106  1.00 35.68           O
ATOM   3769  CB  GLU A 262     124.861 161.349 131.788  1.00 35.68           C
ATOM   3770  CG  GLU A 262     124.851 162.558 130.868  1.00 35.68           C
ATOM   3771  CD  GLU A 262     125.702 163.696 131.386  1.00 35.68           C
ATOM   3772  OE1 GLU A 262     126.774 163.429 131.964  1.00 35.68           O
ATOM   3773  OE2 GLU A 262     125.296 164.863 131.214  1.00 35.68           O
ATOM   3774  H   GLU A 262     124.994 160.235 129.583  1.00 35.68           H
ATOM   3775  HA  GLU A 262     124.031 159.480 131.963  1.00 35.68           H
ATOM   3776  HB2 GLU A 262     124.523 161.633 132.651  1.00 35.68           H
ATOM   3777  HB3 GLU A 262     125.780 161.052 131.876  1.00 35.68           H
ATOM   3778  HG2 GLU A 262     125.197 162.298 130.000  1.00 35.68           H
ATOM   3779  HG3 GLU A 262     123.944 162.887 130.779  1.00 35.68           H
ATOM   3780  N   GLY A 263     121.709 160.260 132.033  1.00 38.71           N
ATOM   3781  CA  GLY A 263     120.307 160.621 131.985  1.00 38.71           C
ATOM   3782  C   GLY A 263     120.031 161.938 132.673  1.00 38.71           C
ATOM   3783  O   GLY A 263     120.857 162.856 132.670  1.00 38.71           O
ATOM   3784  H   GLY A 263     121.921 159.795 132.724  1.00 38.71           H
ATOM   3785  HA2 GLY A 263     120.019 160.689 131.061  1.00 38.71           H
ATOM   3786  HA3 GLY A 263     119.782 159.931 132.421  1.00 38.71           H
ATOM   3787  N   ASP A 264     118.844 162.038 133.262  1.00 44.10           N
ATOM   3788  CA  ASP A 264     118.460 163.201 134.046  1.00 44.10           C
ATOM   3789  C   ASP A 264     118.655 162.919 135.529  1.00 44.10           C
ATOM   3790  O   ASP A 264     118.664 161.766 135.964  1.00 44.10           O
ATOM   3791  CB  ASP A 264     117.002 163.575 133.778  1.00 44.10           C
ATOM   3792  CG  ASP A 264     116.799 164.185 132.409  1.00 44.10           C
ATOM   3793  OD1 ASP A 264     117.703 164.904 131.937  1.00 44.10           O
ATOM   3794  OD2 ASP A 264     115.736 163.947 131.802  1.00 44.10           O
ATOM   3795  H   ASP A 264     118.234 161.433 133.220  1.00 44.10           H
ATOM   3796  HA  ASP A 264     119.019 163.955 133.803  1.00 44.10           H
ATOM   3797  HB2 ASP A 264     116.455 162.776 133.836  1.00 44.10           H
ATOM   3798  HB3 ASP A 264     116.716 164.223 134.441  1.00 44.10           H
ATOM   3799  N   GLN A 265     118.826 163.986 136.304  1.00 41.65           N
ATOM   3800  CA  GLN A 265     118.898 163.842 137.750  1.00 41.65           C
ATOM   3801  C   GLN A 265     117.534 163.458 138.308  1.00 41.65           C
ATOM   3802  O   GLN A 265     116.500 163.978 137.881  1.00 41.65           O
ATOM   3803  CB  GLN A 265     119.381 165.136 138.396  1.00 41.65           C
ATOM   3804  CG  GLN A 265     120.826 165.454 138.114  1.00 41.65           C
ATOM   3805  CD  GLN A 265     121.368 166.533 139.019  1.00 41.65           C
ATOM   3806  OE1 GLN A 265     121.073 167.712 138.842  1.00 41.65           O
ATOM   3807  NE2 GLN A 265     122.167 166.134 139.998  1.00 41.65           N
ATOM   3808  H   GLN A 265     118.902 164.794 136.020  1.00 41.65           H
ATOM   3809  HA  GLN A 265     119.527 163.138 137.972  1.00 41.65           H
ATOM   3810  HB2 GLN A 265     118.845 165.872 138.061  1.00 41.65           H
ATOM   3811  HB3 GLN A 265     119.275 165.065 139.358  1.00 41.65           H
ATOM   3812  HG2 GLN A 265     121.358 164.654 138.247  1.00 41.65           H
ATOM   3813  HG3 GLN A 265     120.910 165.761 137.197  1.00 41.65           H
ATOM   3814 HE21 GLN A 265     122.351 165.299 140.090  1.00 41.65           H
ATOM   3815 HE22 GLN A 265     122.502 166.710 140.541  1.00 41.65           H
ATOM   3816  N   TYR A 266     117.538 162.551 139.280  1.00 46.75           N
ATOM   3817  CA  TYR A 266     116.322 161.994 139.847  1.00 46.75           C
ATOM   3818  C   TYR A 266     116.254 162.286 141.338  1.00 46.75           C
ATOM   3819  O   TYR A 266     117.280 162.445 142.004  1.00 46.75           O
ATOM   3820  CB  TYR A 266     116.255 160.483 139.623  1.00 46.75           C
ATOM   3821  CG  TYR A 266     115.874 160.075 138.222  1.00 46.75           C
ATOM   3822  CD1 TYR A 266     114.549 159.895 137.869  1.00 46.75           C
ATOM   3823  CD2 TYR A 266     116.840 159.868 137.254  1.00 46.75           C
ATOM   3824  CE1 TYR A 266     114.196 159.522 136.594  1.00 46.75           C
ATOM   3825  CE2 TYR A 266     116.497 159.496 135.975  1.00 46.75           C
ATOM   3826  CZ  TYR A 266     115.173 159.323 135.651  1.00 46.75           C
ATOM   3827  OH  TYR A 266     114.823 158.950 134.375  1.00 46.75           O
ATOM   3828  H   TYR A 266     118.255 162.236 139.636  1.00 46.75           H
ATOM   3829  HA  TYR A 266     115.550 162.399 139.422  1.00 46.75           H
ATOM   3830  HB2 TYR A 266     117.123 160.098 139.820  1.00 46.75           H
ATOM   3831  HB3 TYR A 266     115.589 160.121 140.225  1.00 46.75           H
ATOM   3832  HD1 TYR A 266     113.885 160.029 138.506  1.00 46.75           H
ATOM   3833  HD2 TYR A 266     117.737 159.984 137.471  1.00 46.75           H
ATOM   3834  HE1 TYR A 266     113.300 159.405 136.372  1.00 46.75           H
ATOM   3835  HE2 TYR A 266     117.158 159.360 135.335  1.00 46.75           H
ATOM   3836  HH  TYR A 266     113.988 158.880 134.315  1.00 46.75           H
ATOM   3837  N   LYS A 267     115.031 162.352 141.854  1.00 51.53           N
ATOM   3838  CA  LYS A 267     114.771 162.537 143.273  1.00 51.53           C
ATOM   3839  C   LYS A 267     114.358 161.213 143.903  1.00 51.53           C
ATOM   3840  O   LYS A 267     113.948 160.273 143.219  1.00 51.53           O
ATOM   3841  CB  LYS A 267     113.674 163.580 143.497  1.00 51.53           C
ATOM   3842  CG  LYS A 267     113.981 164.946 142.920  1.00 51.53           C
ATOM   3843  CD  LYS A 267     114.991 165.695 143.767  1.00 51.53           C
ATOM   3844  CE  LYS A 267     114.809 167.197 143.657  1.00 51.53           C
ATOM   3845  NZ  LYS A 267     115.560 167.926 144.715  1.00 51.53           N
ATOM   3846  H   LYS A 267     114.314 162.291 141.383  1.00 51.53           H
ATOM   3847  HA  LYS A 267     115.579 162.845 143.712  1.00 51.53           H
ATOM   3848  HB2 LYS A 267     112.858 163.263 143.082  1.00 51.53           H
ATOM   3849  HB3 LYS A 267     113.535 163.684 144.452  1.00 51.53           H
ATOM   3850  HG2 LYS A 267     114.349 164.844 142.028  1.00 51.53           H
ATOM   3851  HG3 LYS A 267     113.164 165.468 142.886  1.00 51.53           H
ATOM   3852  HD2 LYS A 267     114.881 165.444 144.697  1.00 51.53           H
ATOM   3853  HD3 LYS A 267     115.886 165.475 143.465  1.00 51.53           H
ATOM   3854  HE2 LYS A 267     115.135 167.496 142.794  1.00 51.53           H
ATOM   3855  HE3 LYS A 267     113.868 167.414 143.753  1.00 51.53           H
ATOM   3856  HZ1 LYS A 267     115.434 168.802 144.628  1.00 51.53           H
ATOM   3857  HZ2 LYS A 267     115.276 167.671 145.520  1.00 51.53           H
ATOM   3858  HZ3 LYS A 267     116.430 167.750 144.646  1.00 51.53           H
ATOM   3859  N   LEU A 268     114.468 161.153 145.226  1.00 51.89           N
ATOM   3860  CA  LEU A 268     114.122 159.962 145.994  1.00 51.89           C
ATOM   3861  C   LEU A 268     112.763 160.189 146.646  1.00 51.89           C
ATOM   3862  O   LEU A 268     112.642 160.982 147.585  1.00 51.89           O
ATOM   3863  CB  LEU A 268     115.199 159.670 147.037  1.00 51.89           C
ATOM   3864  CG  LEU A 268     115.264 158.272 147.654  1.00 51.89           C
ATOM   3865  CD1 LEU A 268     115.137 157.183 146.611  1.00 51.89           C
ATOM   3866  CD2 LEU A 268     116.565 158.117 148.412  1.00 51.89           C
ATOM   3867  H   LEU A 268     114.747 161.805 145.712  1.00 51.89           H
ATOM   3868  HA  LEU A 268     114.050 159.206 145.393  1.00 51.89           H
ATOM   3869  HB2 LEU A 268     116.062 159.834 146.624  1.00 51.89           H
ATOM   3870  HB3 LEU A 268     115.078 160.293 147.770  1.00 51.89           H
ATOM   3871  HG  LEU A 268     114.535 158.170 148.285  1.00 51.89           H
ATOM   3872 HD11 LEU A 268     115.400 156.337 147.006  1.00 51.89           H
ATOM   3873 HD12 LEU A 268     114.214 157.136 146.315  1.00 51.89           H
ATOM   3874 HD13 LEU A 268     115.717 157.393 145.863  1.00 51.89           H
ATOM   3875 HD21 LEU A 268     116.588 157.238 148.822  1.00 51.89           H
ATOM   3876 HD22 LEU A 268     117.305 158.214 147.793  1.00 51.89           H
ATOM   3877 HD23 LEU A 268     116.614 158.802 149.097  1.00 51.89           H
ATOM   3878  N   SER A 269     111.738 159.501 146.139  1.00 52.47           N
ATOM   3879  CA  SER A 269     110.393 159.679 146.676  1.00 52.47           C
ATOM   3880  C   SER A 269     110.232 158.988 148.026  1.00 52.47           C
ATOM   3881  O   SER A 269     109.621 159.547 148.943  1.00 52.47           O
ATOM   3882  CB  SER A 269     109.360 159.157 145.680  1.00 52.47           C
ATOM   3883  OG  SER A 269     109.576 157.790 145.386  1.00 52.47           O
ATOM   3884  H   SER A 269     111.796 158.936 145.493  1.00 52.47           H
ATOM   3885  HA  SER A 269     110.230 160.626 146.806  1.00 52.47           H
ATOM   3886  HB2 SER A 269     108.474 159.260 146.063  1.00 52.47           H
ATOM   3887  HB3 SER A 269     109.427 159.670 144.860  1.00 52.47           H
ATOM   3888  HG  SER A 269     110.334 157.687 145.039  1.00 52.47           H
ATOM   3889  N   GLY A 270     110.764 157.779 148.170  1.00 53.95           N
ATOM   3890  CA  GLY A 270     110.629 157.054 149.421  1.00 53.95           C
ATOM   3891  C   GLY A 270     111.328 155.715 149.343  1.00 53.95           C
ATOM   3892  O   GLY A 270     111.930 155.358 148.326  1.00 53.95           O
ATOM   3893  H   GLY A 270     111.204 157.361 147.561  1.00 53.95           H
ATOM   3894  HA2 GLY A 270     111.016 157.570 150.144  1.00 53.95           H
ATOM   3895  HA3 GLY A 270     109.691 156.904 149.613  1.00 53.95           H
ATOM   3896  N   VAL A 271     111.236 154.970 150.448  1.00 52.81           N
ATOM   3897  CA  VAL A 271     111.829 153.646 150.567  1.00 52.81           C
ATOM   3898  C   VAL A 271     110.769 152.673 151.066  1.00 52.81           C
ATOM   3899  O   VAL A 271     109.793 153.057 151.712  1.00 52.81           O
ATOM   3900  CB  VAL A 271     113.048 153.630 151.516  1.00 52.81           C
ATOM   3901  CG1 VAL A 271     113.759 152.291 151.447  1.00 52.81           C
ATOM   3902  CG2 VAL A 271     114.004 154.758 151.182  1.00 52.81           C
ATOM   3903  H   VAL A 271     110.822 155.223 151.158  1.00 52.81           H
ATOM   3904  HA  VAL A 271     112.124 153.348 149.693  1.00 52.81           H
ATOM   3905  HB  VAL A 271     112.740 153.759 152.427  1.00 52.81           H
ATOM   3906 HG11 VAL A 271     114.633 152.378 151.858  1.00 52.81           H
ATOM   3907 HG12 VAL A 271     113.236 151.629 151.924  1.00 52.81           H
ATOM   3908 HG13 VAL A 271     113.856 152.033 150.517  1.00 52.81           H
ATOM   3909 HG21 VAL A 271     114.801 154.668 151.727  1.00 52.81           H
ATOM   3910 HG22 VAL A 271     114.238 154.705 150.242  1.00 52.81           H
ATOM   3911 HG23 VAL A 271     113.571 155.606 151.367  1.00 52.81           H
ATOM   3912  N   GLU A 272     110.973 151.396 150.749  1.00 54.68           N
ATOM   3913  CA  GLU A 272     110.097 150.323 151.197  1.00 54.68           C
ATOM   3914  C   GLU A 272     110.937 149.117 151.585  1.00 54.68           C
ATOM   3915  O   GLU A 272     111.874 148.752 150.871  1.00 54.68           O
ATOM   3916  CB  GLU A 272     109.094 149.924 150.109  1.00 54.68           C
ATOM   3917  CG  GLU A 272     108.209 148.751 150.494  1.00 54.68           C
ATOM   3918  CD  GLU A 272     107.223 148.377 149.409  1.00 54.68           C
ATOM   3919  OE1 GLU A 272     107.198 149.060 148.364  1.00 54.68           O
ATOM   3920  OE2 GLU A 272     106.478 147.393 149.599  1.00 54.68           O
ATOM   3921  H   GLU A 272     111.629 151.123 150.264  1.00 54.68           H
ATOM   3922  HA  GLU A 272     109.601 150.615 151.978  1.00 54.68           H
ATOM   3923  HB2 GLU A 272     108.518 150.682 149.921  1.00 54.68           H
ATOM   3924  HB3 GLU A 272     109.583 149.676 149.308  1.00 54.68           H
ATOM   3925  HG2 GLU A 272     108.762 147.974 150.668  1.00 54.68           H
ATOM   3926  HG3 GLU A 272     107.705 148.984 151.290  1.00 54.68           H
ATOM   3927  N   VAL A 273     110.588 148.492 152.707  1.00 51.53           N
ATOM   3928  CA  VAL A 273     111.298 147.329 153.227  1.00 51.53           C
ATOM   3929  C   VAL A 273     110.304 146.186 153.364  1.00 51.53           C
ATOM   3930  O   VAL A 273     109.194 146.380 153.872  1.00 51.53           O
ATOM   3931  CB  VAL A 273     111.973 147.628 154.578  1.00 51.53           C
ATOM   3932  CG1 VAL A 273     112.964 146.538 154.925  1.00 51.53           C
ATOM   3933  CG2 VAL A 273     112.664 148.977 154.543  1.00 51.53           C
ATOM   3934  H   VAL A 273     109.923 148.731 153.197  1.00 51.53           H
ATOM   3935  HA  VAL A 273     111.984 147.062 152.597  1.00 51.53           H
ATOM   3936  HB  VAL A 273     111.297 147.654 155.272  1.00 51.53           H
ATOM   3937 HG11 VAL A 273     113.399 146.763 155.762  1.00 51.53           H
ATOM   3938 HG12 VAL A 273     112.490 145.697 155.014  1.00 51.53           H
ATOM   3939 HG13 VAL A 273     113.623 146.474 154.216  1.00 51.53           H
ATOM   3940 HG21 VAL A 273     113.199 149.076 155.346  1.00 51.53           H
ATOM   3941 HG22 VAL A 273     113.233 149.020 153.758  1.00 51.53           H
ATOM   3942 HG23 VAL A 273     111.993 149.677 154.504  1.00 51.53           H
ATOM   3943  N   SER A 274     110.698 145.001 152.903  1.00 52.23           N
ATOM   3944  CA  SER A 274     109.846 143.824 152.982  1.00 52.23           C
ATOM   3945  C   SER A 274     110.718 142.581 153.058  1.00 52.23           C
ATOM   3946  O   SER A 274     111.893 142.598 152.684  1.00 52.23           O
ATOM   3947  CB  SER A 274     108.899 143.739 151.782  1.00 52.23           C
ATOM   3948  OG  SER A 274     109.590 144.011 150.576  1.00 52.23           O
ATOM   3949  H   SER A 274     111.462 144.854 152.537  1.00 52.23           H
ATOM   3950  HA  SER A 274     109.310 143.870 153.789  1.00 52.23           H
ATOM   3951  HB2 SER A 274     108.526 142.845 151.738  1.00 52.23           H
ATOM   3952  HB3 SER A 274     108.189 144.390 151.893  1.00 52.23           H
ATOM   3953  HG  SER A 274     110.207 143.451 150.466  1.00 52.23           H
ATOM   3954  N   GLY A 275     110.129 141.500 153.548  1.00 51.45           N
ATOM   3955  CA  GLY A 275     110.803 140.230 153.687  1.00 51.45           C
ATOM   3956  C   GLY A 275     110.486 139.613 155.029  1.00 51.45           C
ATOM   3957  O   GLY A 275     109.544 140.012 155.712  1.00 51.45           O
ATOM   3958  H   GLY A 275     109.312 141.482 153.816  1.00 51.45           H
ATOM   3959  HA2 GLY A 275     110.514 139.625 152.986  1.00 51.45           H
ATOM   3960  HA3 GLY A 275     111.763 140.354 153.619  1.00 51.45           H
ATOM   3961  N   ASN A 276     111.284 138.614 155.410  1.00 50.51           N
ATOM   3962  CA  ASN A 276     111.164 137.995 156.732  1.00 50.51           C
ATOM   3963  C   ASN A 276     112.088 138.727 157.706  1.00 50.51           C
ATOM   3964  O   ASN A 276     113.155 138.254 158.097  1.00 50.51           O
ATOM   3965  CB  ASN A 276     111.476 136.505 156.662  1.00 50.51           C
ATOM   3966  CG  ASN A 276     112.853 136.222 156.112  1.00 50.51           C
ATOM   3967  OD1 ASN A 276     113.658 137.130 155.937  1.00 50.51           O
ATOM   3968  ND2 ASN A 276     113.134 134.954 155.838  1.00 50.51           N
ATOM   3969  H   ASN A 276     111.904 138.276 154.919  1.00 50.51           H
ATOM   3970  HA  ASN A 276     110.254 138.096 157.049  1.00 50.51           H
ATOM   3971  HB2 ASN A 276     111.427 136.130 157.556  1.00 50.51           H
ATOM   3972  HB3 ASN A 276     110.827 136.073 156.085  1.00 50.51           H
ATOM   3973 HD21 ASN A 276     112.543 134.343 155.974  1.00 50.51           H
ATOM   3974 HD22 ASN A 276     113.905 134.743 155.523  1.00 50.51           H
ATOM   3975  N   LEU A 277     111.638 139.916 158.104  1.00 48.64           N
ATOM   3976  CA  LEU A 277     112.433 140.785 158.959  1.00 48.64           C
ATOM   3977  C   LEU A 277     112.661 140.196 160.345  1.00 48.64           C
ATOM   3978  O   LEU A 277     113.513 140.704 161.080  1.00 48.64           O
ATOM   3979  CB  LEU A 277     111.747 142.146 159.071  1.00 48.64           C
ATOM   3980  CG  LEU A 277     111.678 142.941 157.764  1.00 48.64           C
ATOM   3981  CD1 LEU A 277     110.863 144.208 157.936  1.00 48.64           C
ATOM   3982  CD2 LEU A 277     113.064 143.269 157.255  1.00 48.64           C
ATOM   3983  H   LEU A 277     110.871 140.241 157.889  1.00 48.64           H
ATOM   3984  HA  LEU A 277     113.303 140.915 158.551  1.00 48.64           H
ATOM   3985  HB2 LEU A 277     110.838 142.009 159.380  1.00 48.64           H
ATOM   3986  HB3 LEU A 277     112.233 142.684 159.716  1.00 48.64           H
ATOM   3987  HG  LEU A 277     111.239 142.397 157.091  1.00 48.64           H
ATOM   3988 HD11 LEU A 277     110.927 144.737 157.126  1.00 48.64           H
ATOM   3989 HD12 LEU A 277     109.938 143.968 158.102  1.00 48.64           H
ATOM   3990 HD13 LEU A 277     111.216 144.710 158.687  1.00 48.64           H
ATOM   3991 HD21 LEU A 277     112.990 143.885 156.510  1.00 48.64           H
ATOM   3992 HD22 LEU A 277     113.572 143.674 157.972  1.00 48.64           H
ATOM   3993 HD23 LEU A 277     113.495 142.450 156.967  1.00 48.64           H
ATOM   3994  N   ALA A 278     111.921 139.151 160.718  1.00 46.52           N
ATOM   3995  CA  ALA A 278     112.123 138.438 161.980  1.00 46.52           C
ATOM   3996  C   ALA A 278     111.712 139.288 163.181  1.00 46.52           C
ATOM   3997  O   ALA A 278     112.295 139.183 164.259  1.00 46.52           O
ATOM   3998  CB  ALA A 278     113.573 137.969 162.124  1.00 46.52           C
ATOM   3999  H   ALA A 278     111.278 138.829 160.246  1.00 46.52           H
ATOM   4000  HA  ALA A 278     111.561 137.647 161.978  1.00 46.52           H
ATOM   4001  HB1 ALA A 278     113.650 137.433 162.928  1.00 46.52           H
ATOM   4002  HB2 ALA A 278     113.809 137.436 161.348  1.00 46.52           H
ATOM   4003  HB3 ALA A 278     114.157 138.740 162.184  1.00 46.52           H
ATOM   4004  N   GLY A 279     110.697 140.128 162.999  1.00 49.43           N
ATOM   4005  CA  GLY A 279     110.189 140.938 164.085  1.00 49.43           C
ATOM   4006  C   GLY A 279     110.989 142.183 164.390  1.00 49.43           C
ATOM   4007  O   GLY A 279     110.763 142.801 165.436  1.00 49.43           O
ATOM   4008  H   GLY A 279     110.288 140.243 162.251  1.00 49.43           H
ATOM   4009  HA2 GLY A 279     109.283 141.212 163.874  1.00 49.43           H
ATOM   4010  HA3 GLY A 279     110.158 140.399 164.891  1.00 49.43           H
ATOM   4011  N   HIS A 280     111.917 142.573 163.516  1.00 46.26           N
ATOM   4012  CA  HIS A 280     112.741 143.758 163.712  1.00 46.26           C
ATOM   4013  C   HIS A 280     112.341 144.893 162.777  1.00 46.26           C
ATOM   4014  O   HIS A 280     113.152 145.780 162.484  1.00 46.26           O
ATOM   4015  CB  HIS A 280     114.214 143.400 163.533  1.00 46.26           C
ATOM   4016  CG  HIS A 280     114.682 142.322 164.459  1.00 46.26           C
ATOM   4017  ND1 HIS A 280     115.157 141.109 164.010  1.00 46.26           N
ATOM   4018  CD2 HIS A 280     114.731 142.268 165.810  1.00 46.26           C
ATOM   4019  CE1 HIS A 280     115.486 140.357 165.045  1.00 46.26           C
ATOM   4020  NE2 HIS A 280     115.237 141.037 166.149  1.00 46.26           N
ATOM   4021  H   HIS A 280     112.089 142.155 162.784  1.00 46.26           H
ATOM   4022  HA  HIS A 280     112.624 144.073 164.622  1.00 46.26           H
ATOM   4023  HB2 HIS A 280     114.353 143.093 162.623  1.00 46.26           H
ATOM   4024  HB3 HIS A 280     114.751 144.191 163.700  1.00 46.26           H
ATOM   4025  HD2 HIS A 280     114.474 142.940 166.399  1.00 46.26           H
ATOM   4026  HE1 HIS A 280     115.834 139.496 165.003  1.00 46.26           H
ATOM   4027  HE2 HIS A 280     115.371 140.755 166.950  1.00 46.26           H
ATOM   4028  N   SER A 281     111.092 144.882 162.308  1.00 50.23           N
ATOM   4029  CA  SER A 281     110.623 145.935 161.416  1.00 50.23           C
ATOM   4030  C   SER A 281     110.699 147.299 162.088  1.00 50.23           C
ATOM   4031  O   SER A 281     111.108 148.285 161.466  1.00 50.23           O
ATOM   4032  CB  SER A 281     109.191 145.641 160.977  1.00 50.23           C
ATOM   4033  OG  SER A 281     109.091 144.353 160.403  1.00 50.23           O
ATOM   4034  H   SER A 281     110.503 144.282 162.491  1.00 50.23           H
ATOM   4035  HA  SER A 281     111.185 145.957 160.626  1.00 50.23           H
ATOM   4036  HB2 SER A 281     108.608 145.687 161.751  1.00 50.23           H
ATOM   4037  HB3 SER A 281     108.921 146.302 160.319  1.00 50.23           H
ATOM   4038  HG  SER A 281     108.305 144.216 160.138  1.00 50.23           H
ATOM   4039  N   ALA A 282     110.297 147.379 163.356  1.00 50.54           N
ATOM   4040  CA  ALA A 282     110.292 148.664 164.042  1.00 50.54           C
ATOM   4041  C   ALA A 282     111.692 149.259 164.102  1.00 50.54           C
ATOM   4042  O   ALA A 282     111.872 150.463 163.887  1.00 50.54           O
ATOM   4043  CB  ALA A 282     109.717 148.502 165.448  1.00 50.54           C
ATOM   4044  H   ALA A 282     110.028 146.715 163.832  1.00 50.54           H
ATOM   4045  HA  ALA A 282     109.724 149.281 163.555  1.00 50.54           H
ATOM   4046  HB1 ALA A 282     109.722 149.364 165.892  1.00 50.54           H
ATOM   4047  HB2 ALA A 282     108.808 148.169 165.381  1.00 50.54           H
ATOM   4048  HB3 ALA A 282     110.265 147.872 165.942  1.00 50.54           H
ATOM   4049  N   GLU A 283     112.697 148.432 164.395  1.00 48.85           N
ATOM   4050  CA  GLU A 283     114.066 148.926 164.462  1.00 48.85           C
ATOM   4051  C   GLU A 283     114.649 149.194 163.084  1.00 48.85           C
ATOM   4052  O   GLU A 283     115.540 150.040 162.960  1.00 48.85           O
ATOM   4053  CB  GLU A 283     114.956 147.932 165.208  1.00 48.85           C
ATOM   4054  CG  GLU A 283     114.505 147.632 166.626  1.00 48.85           C
ATOM   4055  CD  GLU A 283     113.548 146.462 166.697  1.00 48.85           C
ATOM   4056  OE1 GLU A 283     113.938 145.352 166.280  1.00 48.85           O
ATOM   4057  OE2 GLU A 283     112.406 146.650 167.168  1.00 48.85           O
ATOM   4058  H   GLU A 283     112.611 147.592 164.556  1.00 48.85           H
ATOM   4059  HA  GLU A 283     114.073 149.761 164.955  1.00 48.85           H
ATOM   4060  HB2 GLU A 283     114.967 147.095 164.719  1.00 48.85           H
ATOM   4061  HB3 GLU A 283     115.855 148.294 165.256  1.00 48.85           H
ATOM   4062  HG2 GLU A 283     115.281 147.418 167.167  1.00 48.85           H
ATOM   4063  HG3 GLU A 283     114.053 148.411 166.985  1.00 48.85           H
ATOM   4064  N   ILE A 284     114.176 148.498 162.053  1.00 47.18           N
ATOM   4065  CA  ILE A 284     114.709 148.711 160.712  1.00 47.18           C
ATOM   4066  C   ILE A 284     114.146 149.975 160.066  1.00 47.18           C
ATOM   4067  O   ILE A 284     114.847 150.632 159.291  1.00 47.18           O
ATOM   4068  CB  ILE A 284     114.444 147.478 159.834  1.00 47.18           C
ATOM   4069  CG1 ILE A 284     115.514 146.418 160.093  1.00 47.18           C
ATOM   4070  CG2 ILE A 284     114.427 147.857 158.364  1.00 47.18           C
ATOM   4071  CD1 ILE A 284     115.188 145.062 159.531  1.00 47.18           C
ATOM   4072  H   ILE A 284     113.555 147.905 162.102  1.00 47.18           H
ATOM   4073  HA  ILE A 284     115.670 148.821 160.778  1.00 47.18           H
ATOM   4074  HB  ILE A 284     113.578 147.109 160.069  1.00 47.18           H
ATOM   4075 HG12 ILE A 284     116.347 146.712 159.692  1.00 47.18           H
ATOM   4076 HG13 ILE A 284     115.628 146.320 161.051  1.00 47.18           H
ATOM   4077 HG21 ILE A 284     114.492 147.050 157.831  1.00 47.18           H
ATOM   4078 HG22 ILE A 284     113.595 148.312 158.158  1.00 47.18           H
ATOM   4079 HG23 ILE A 284     115.183 148.434 158.174  1.00 47.18           H
ATOM   4080 HD11 ILE A 284     115.811 144.413 159.893  1.00 47.18           H
ATOM   4081 HD12 ILE A 284     114.282 144.828 159.784  1.00 47.18           H
ATOM   4082 HD13 ILE A 284     115.267 145.092 158.565  1.00 47.18           H
ATOM   4083  N   GLU A 285     112.898 150.339 160.370  1.00 53.53           N
ATOM   4084  CA  GLU A 285     112.325 151.535 159.757  1.00 53.53           C
ATOM   4085  C   GLU A 285     113.153 152.776 160.061  1.00 53.53           C
ATOM   4086  O   GLU A 285     113.261 153.668 159.214  1.00 53.53           O
ATOM   4087  CB  GLU A 285     110.886 151.749 160.228  1.00 53.53           C
ATOM   4088  CG  GLU A 285     109.920 150.638 159.856  1.00 53.53           C
ATOM   4089  CD  GLU A 285     109.759 150.459 158.366  1.00 53.53           C
[truncated: 1,511,722 more chars]
